# Supplementary material for: Detecting papilloedema as a marker of raised intracranial pressure using artificial intelligence: A systematic review
Source: PLOS Digit Health. 2025 Sep 2;4(9):e0000783. doi: 10.1371/journal.pdig.0000783 (PMC12404415; doi:10.1371/journal.pdig.0000783)
Supplement: S1 File — (XLSX) [file pdig.0000783.s007.xlsx]

## Sheet: Sheet 1
articles
key	title	year	journal	authors	Decision	doi	Reason for exclusion
rayyan-81137257	Artificial intelligence ({AI}) molecular analysis tool assists in rapid treatment decision in lung cancer: {A} case report	2023	Journal of Clinical Pathology	{Waissengrin B.} and {Garasimov A.} and {Bainhoren O.} and {Merimsky O.} and {Shamai S.} and {Erental A.} and {Wolf I.} and {Hershkovitz D.}	Excluded	10.1136/jcp-2023-208991	Case report
rayyan-473059229	Diagnostic and therapeutic dilemma in Stevens-Johnson syndrome-like acute graft-versus-host disease after liver transplantation: A case report	2022	Frontiers in Immunology	Hung Y.-T. and Chang Y.-R. and Wang H.-N. and Lee W.-C. and Lee C.-F. and Chen C.-B.	Excluded	10.3389/fimmu.2022.917782	Case report
rayyan-473059288	Management of Skull Base Tumors in the Obstetric Population: A Case Series	2018	World Neurosurgery	Priddy B.H. and Otto B.A. and Carrau R.L. and Prevedello D.M.	Excluded	10.1016/j.wneu.2018.02.038	Case report
rayyan-473059285	Outcome of single-trajectory rigid endoscopic third ventriculostomy and biopsy in the management algorithm of pineal region tumors: A case series and review of the literature	2018	Child's Nervous System	Abbassy M. and Aref K. and Farhoud A. and Hekal A.	Excluded	10.1007/s00381-018-3840-8	Case report
rayyan-473059333	Possible exogenous growth-hormone induced mood disorder with mixed features in a child: a case presentation	2013	Bulletin of Clinical Psychopharmacology	Tuman T. C. and Topal Z. and Demir N. and Tufan A. E.	Excluded		Case report
rayyan-473059420	Pseudo-pheochromocytoma due to obstructive sleep apnea: a case report	2022	ENDOCRINOLOGY DIABETES AND METABOLISM CASE REPORTS	Jazdarehee, A and Huget-Penner, S and Pawlowska, M	Excluded	10.1530/EDM-21-0100	Case report
rayyan-473059258	Refractory localization related epilepsy secondary to intracranial arachnoid cyst: A case report and an algorithmic approach for evaluation and management	2021	Neurology	Sukumar S. and Kennedy B. and Venkat A.	Excluded		Case report
rayyan-473059270	Severe CNS angiostrongyliasis in a young marine: a case report and literature review	2019	The Lancet Infectious Diseases	McAuliffe L. and Fortin Ensign S. and Larson D. and Bavaro M. and Yetto J. and Cathey M. and Mukaigawara M. and Narita M. and Ohkusu K. and Quast T. and Volk C.	Excluded	10.1016/S1473-3099%2818%2930434-1	Case report
rayyan-473059267	Automatic detection of multiple pathologies in fundus photographs	2020	Investigative Ophthalmology and Visual Science	Quellec G. and Lamard M. and Conze P.-H. and Massin P. and Cochener B.	Excluded		Conference abstract
rayyan-473059424	Automatic Measurement and Analysis of Vessel Width in Retinal Fundus Image	2017	PROCEEDINGS OF THE FIRST INTERNATIONAL CONFERENCE ON INTELLIGENT COMPUTING AND COMMUNICATION	Goswami, S and Goswami, S and De, S and Mandal, JK and Satapathy, SC and Sanyal, MK and Bhateja, V	Excluded	10.1007/978-981-10-2035-3_46	Conference abstract
rayyan-473059275	Brain and optic nerve study with artificial intelligence (BONSAI)	2019	Investigative Ophthalmology and Visual Science	Milea D. and Jiang Z. and Vasseneix C. and Fraser C. and Goher P. and Najjar R. and SInghal S. and Ting D. and Selvakumar A. and Jonas J.B. and Newman N. and Miller N. and Liu Y. and Biousse V. and Wong T.Y.	Excluded		Conference abstract
rayyan-473059245	Deep Learning Can Accurately Distinguish Between True Papilledema and Optic Disc Drusen On Ocular Fundus Photographs	2022	Neurology	Biousse V. and Najjar R. and Sathianvichitr K. and Tang Z. and Hamann S. and Fraser C. and Fraser A. and Lin M.Y. and Vasseneix C. and Peragallo J. and Costello F. and Wong T.Y. and Newman N. and Milea D.	Excluded		Conference abstract
rayyan-473059244	DEEP LEARNING CAN ACCURATELY DISTINGUISH BETWEEN TRUE PAPILLOEDEMA AND OPTIC DISC DRUSEN ON RETINAL PHOTOGRAPHS	2022	Neuro-Ophthalmology	Milea D. and Sathianvichitr K. and Tang Z. and Hamann S. and Fraser C.L. and Fraser J.A. and Wibroe E.A. and Lin M.Y. and Benard-Seguin E. and Vasseneix C. and Nakamura M. and Fumio T. and Kilangalanga J.N. and Costello F. and Ambika S. and Vignal-Clermont C. and Sanda N. and Rougier M.B. and Hwang J.M. and Yang H.K. and Kim D.H. and Lagreze W.A. and Yu-Wai-Man P. and Miller N.R. and Chen J.J. an…	Excluded	10.1080/01658107.2022.2064188	Conference abstract
rayyan-473059259	Deep learning for automated quality assessment of optic disc images in neuroophthalmic conditions	2021	Investigative Ophthalmology and Visual Science	Chan E. and Tang Z. and Newman N.J. and Biousse V. and Milea D. and Najjar R.	Excluded		Conference abstract
rayyan-473059278	Deep-learning-based estimation of regional volumetric information from 2D fundus photography in cases of optic disc swelling	2019	Investigative Ophthalmology and Visual Science	Johnson S. and Islam M.S. and Wang J.-K. and Matthew T. and Kardon R.H. and Garvin M.	Excluded		Conference abstract
rayyan-473059260	Differentiation of papilledema from non arteritic anterior ischemic optic neuropathy (naion) using 2d image-based features and 3D deep-learning-based shape features in color fundus photographs	2021	Investigative Ophthalmology and Visual Science	Jui-Kai W. and Deng W. and Islam M.S. and Thurtell M.J. and Kardon R.H. and Garvin M.K.	Excluded		Conference abstract
rayyan-81137178	Fuzzy {Logic}-{Based} {AI} {Model} for {Accurate} {Grading} of {Papilledema} {Severity} - 2024 14th {International} {Conference} on {Electrical} {Engineering} ({ICEENG})	2024		{A. M. Salaheldin} and {M. A. Wahed} and {M. Talaat} and {N. Saleh}	Excluded	10.1109/ICEENG58856.2024.10566340	Conference abstract
rayyan-473059241	Grading and Quantification of Papilledema from Fundus Photographs Using Convolutional Neural Networks	2022	Investigative Ophthalmology and Visual Science	Solli E. and Jui-Kai W. and Branco J. and Elze T. and Kardon R.H. and Pasquale L. and Kupersmith M.J.	Excluded		Conference abstract
rayyan-473059411	Hypertensive Retinopathy Screening through Fundus Images-A Review	2021	PROCEEDINGS OF THE 6TH INTERNATIONAL CONFERENCE ON INVENTIVE COMPUTATION TECHNOLOGIES (ICICT 2021)	Nagpal, D and Panda, SN and Malarvel, M and IEEE	Excluded	10.1109/ICICT50816.2021.9358746	Conference abstract
rayyan-473059274	Magnetic resonance imaging quantification of ophthalmic changes due to spaceflight	2019	Fluids and Barriers of the CNS	Sater S.H. and Rohr J.J. and Sass A.M. and Stenger M.B. and Macias B.R. and Ebert D. and Sargsyan A.E. and Marshall Goebel K. and Hargens A. and Dulchavsky S.A. and Ploutz-Synder R.J. and Martin B.A.	Excluded	10.1186/s12987-019-0156-3	Conference abstract
rayyan-473059367	Optic disc localization using local vessel based features and support vector machine	2015	2015 IEEE 15th International Conference on Bioinformatics and Bioengineering (BIBE)	A. A. Salam and M. U. Akram and S. Abbas and S. M. Anwar	Excluded	10.1109/BIBE.2015.7367701	Conference abstract
rayyan-473059324	Optic nerve head volume as a marker for neuronal damage after optic neuritis in multiple sclerosis and neuromyelitis optica	2014	Multiple Sclerosis	Zimmermann H.G. and Kadas E.M. and Pache F. and Oberwahrenbrock T. and Paul F. and Brandt A.U.	Excluded	10.1177/1352458514547846	Conference abstract
rayyan-473059240	Retinal Vessel Tortuosity Indices (VTIs) as a potential biomarker of idiopathic intracranial hypertension(IIH): Baseline analysis of the IIH treatment trial	2022	Investigative Ophthalmology and Visual Science	Buickians D. and Dahshan D. and Shahidi M. and Nankali A. and Feldon S.E. and Moss H.	Excluded		Conference abstract
rayyan-473059323	Suspicion of benign intracranial hypertension (BIH) in girl treated with triptorelin	2014	Basic and Clinical Pharmacology and Toxicology	Rodriguez Jimenez C.M. and Fernandez Del Campo C.B. and Quintana E.F. and Sanchez-Colomer M.G. and Del Mar Garcia Saiz M.	Excluded	10.1111/bcpt.12301	Conference abstract
rayyan-473059404	The Brain and Optic Nerve Study with Artificial Intelligence (BONSAI): A Deep Learning System to Detect Papilledema on Ocular Fundus Photography	2020	NEUROLOGY	Biousse, V and Najjar, R and Jiang, ZB and Vasseinex, C and Ting, D and Yong, L and Wong, TY and Newman, N and Milea, D	Excluded		Conference abstract
rayyan-81137276	{RWC} {Update}: {Two} {Dropped} {IOLs}, {One} {Rigid} {IOL} in {Sulcus} and {Choroidal} {Detachment}; {Is} {AI} {Ready} for the {Clinical} {Retina} {Practice}?; {Pseudopapilledema} {From} {Leukemic} {Optic} {Nerve} {Infiltration}.	2024	Ophthalmic surgery, lasers \& imaging retina	Kuppermann, Baruch D and Sharma, Ashish and Wu, Lihteh and Bloom, Steven and Stanga, Paulo and Khaqan, Hussain Ahmad and Schmidt-Erfurth, Ursula and Sevgi, Mertcan and Keane, Pearse A and Mirajkar, Anjana and Nagpal, Manish and Rezaei, Kourous A	Excluded	10.3928/23258160-20240819-01	Duplicate
rayyan-81137195	A {Deep} {Learning} {System} for {Automated} {Quality} {Evaluation} of {Optic} {Disc} {Photographs} in {Neuro}-{Ophthalmic} {Disorders}	2023	DIAGNOSTICS	Chan, E and Tang, ZQ and Najjar, RP and Narayanaswamy, A and Sathianvichitr, K and Newman, NJ and Biousse, V and Milea, D and {BONSAI Grp}	Excluded	10.3390/diagnostics13010160	Duplicate
rayyan-81137295	A {Deep} {Learning} {System} for {Automated} {Quality} {Evaluation} of {Optic} {Disc} {Photographs} in {Neuro}-{Ophthalmic} {Disorders}.	2023	Diagnostics (Basel, Switzerland)	Chan, Ebenezer and Tang, Zhiqun and Najjar, Raymond P and Narayanaswamy, Arun and Sathianvichitr, Kanchalika and Newman, Nancy J and Biousse, Valerie and Milea, Dan	Excluded	10.3390/diagnostics13010160	Duplicate
rayyan-81137201	Advantages and {Pitfalls} of the {Use} of {Optical} {Coherence} {Tomography} for {Papilledema}	2024	CURRENT NEUROLOGY AND NEUROSCIENCE REPORTS	Costello, F and Hamann, S	Excluded	10.1007/s11910-023-01327-6	Duplicate
rayyan-81137283	Advantages and {Pitfalls} of the {Use} of {Optical} {Coherence} {Tomography} for {Papilledema}.	2024	Current neurology and neuroscience reports	Costello, Fiona and Hamann, Steffen	Excluded	10.1007/s11910-023-01327-6	Duplicate
rayyan-81137244	An evaluation of {AI}-based methods for papilledema detection in retinal fundus images	2024	Biomedical Signal Processing and Control	{Salaheldin A.M.} and {Abdel Wahed M.} and {Talaat M.} and {Saleh N.}	Excluded	10.1016/j.bspc.2024.106120	Duplicate
rayyan-81137243	Application of a {Deep} {Learning} {System} to {Detect} {Papilledema} on {Nonmydriatic} {Ocular} {Fundus} {Photographs} in an {Emergency} {Department}	2024	American Journal of Ophthalmology	{Tang Z.} and {Lin M.Y.} and {Wright D.W.} and {Keadey M.T.} and {Bruce B.B.} and {Milea D.} and {Newman N.J.} and {Fraser C.L.} and {Micieli J.A.} and {Costello F.} and {Benard-Seguin E.} and {Yang H.} and {Chan C.K.M.} and {Cheung C.Y.} and {Chan N.C.} and {Hamann S.} and {Gohier P.} and {Vautier A.} and {Rougier M.-B.} and {Chiquet C.} and {Vignal-Clermont C.} and {Hage R.} and {Khanna R.K.} a…	Excluded	10.1016/j.ajo.2023.10.025	Duplicate
rayyan-81137198	Application of a {Deep} {Learning} {System} to {Detect} {Papilledema} on {Nonmydriatic} {Ocular} {Fundus} {Photographs} in an {Emergency} {Department}	2024	AMERICAN JOURNAL OF OPHTHALMOLOGY	Biousse, V and Najjar, RP and Tang, ZQ and Lin, MY and Wright, DW and Keadey, MT and Wong, TY and Bruce, BB and Milea, D and Newman, NJ and {Bonsai Study Grp}	Excluded	10.1016/j.ajo.2023.10.025	Duplicate
rayyan-81137212	Artificial {Intelligence} to {Differentiate} {Pediatric} {Pseudopapilledema} and {True} {Papilledema} on {Fundus} {Photographs}	2024	OPHTHALMOLOGY SCIENCE	Chang, MY and Heidary, G and Beres, S and Pineles, SL and Gaier, ED and Gise, R and Reid, M and Avramidis, K and Rostami, M and Narayanan, S and {Pediatric Optic Nerve Investigator}	Excluded	10.1016/j.xops.2024.100496	Duplicate
rayyan-81137290	Artificial {Intelligence} to {Differentiate} {Pediatric} {Pseudopapilledema} and {True} {Papilledema} on {Fundus} {Photographs}.	2024	Ophthalmology science	Chang, Melinda Y and Heidary, Gena and Beres, Shannon and Pineles, Stacy L and Gaier, Eric D and Gise, Ryan and Reid, Mark and Avramidis, Kleanthis and Rostami, Mohammad and Narayanan, Shrikanth	Excluded	10.1016/j.xops.2024.100496	Duplicate
rayyan-81137209	Artificial {Intelligence}-{Based} {ChatGPT} {Responses} for {Patient} {Questions} on {Optic} {Disc} {Drusen}	2023	OPHTHALMOLOGY AND THERAPY	Potapenko, I and Malmqvist, L and Subhi, Y and Hamann, S	Excluded	10.1007/s40123-023-00800-2	Duplicate
rayyan-81137291	Artificial {Intelligence}-{Based} {ChatGPT} {Responses} for {Patient} {Questions} on {Optic} {Disc} {Drusen}.	2023	Ophthalmology and therapy	Potapenko, Ivan and Malmqvist, Lasse and Subhi, Yousif and Hamann, Steffen	Excluded	10.1007/s40123-023-00800-2	Duplicate
rayyan-81137292	Artificial intelligence-enabled ophthalmoscopy for papilledema: a systematic review protocol.	2024	International journal of surgery protocols	Rambabu, Lekaashree and Smith, Brandon G and Tumpa, Stasa and Kohler, Katharina and Kolias, Angelos G and Hutchinson, Peter J and Bashford, Tom	Excluded	10.1097/SP9.0000000000000016	Duplicate
rayyan-81137270	Association of {Scrub} {Typhus} in {Children} with {Acute} {Encephalitis} {Syndrome} and {Meningoencephalitis}, {Southern} {India}	2023	Emerging Infectious Diseases	{Damodar T.} and {Singh B.} and {Prabhu N.} and {Marate S.} and {Gowda V.K.} and {Lalitha A.V.} and {Dsouza F.S.} and {Sajjan S.V.} and {Kariyappa M.} and {Kinhal U.V.} and {Prathyusha P.V.} and {Desai A.} and {Thennarasu K.} and {Solomon T.} and {Ravi V.} and {Yadav R.}	Excluded	10.3201/eid2904.221157	Duplicate
rayyan-81137221	Automated optic disk segmentation for optic disk edema classification using factorized gradient vector flow	2024	SCIENTIFIC REPORTS	Naing, SL and Aimmanee, P	Excluded	10.1038/s41598-023-50908-5	Duplicate
rayyan-81137288	Automated optic disk segmentation for optic disk edema classification using factorized gradient vector flow.	2024	Scientific reports	Naing, Seint Lei and Aimmanee, Pakinee	Excluded	10.1038/s41598-023-50908-5	Duplicate
rayyan-473059317	Baseline OCT measurements in the idiopathic intracranial hypertension treatment trial, part ii: Correlations and relationship to clinical features	2014	Investigative Ophthalmology and Visual Science	Kupersmith M.J.	Excluded	10.1167/iovs.14-14961	Duplicate
rayyan-81137267	Classifying {Papilledema} {Using} {Machine} {Learning} -{Modernizing} {Frisen} {Grading}	2023	Neurology	{Branco J.} and {Wang J.-K.} and {Elze T.} and {Garvin M.} and {Szanto D.} and {Kardon R.} and {Pasquale L.} and {Kupersmith M.}	Excluded	10.1212/WNL.0000000000202204	Duplicate
rayyan-81137190	Deep {Learning} {System} {Outperforms} {Clinicians} in {Identifying} {Optic} {Disc} {Abnormalities}	2023	JOURNAL OF NEURO-OPHTHALMOLOGY	Vasseneix, C and Nusinovici, S and Xu, XX and Hwang, JM and Hamann, S and Chen, JJ and Loo, JL and Milea, L and Tan, KBK and Ting, DSW and Liu, Y and Newman, NJ and Biousse, V and Wong, TY and Milea, D and Najjar, RP and {BONSAI Brain Optic Nerve}	Excluded	10.1097/WNO.0000000000001800	Duplicate
rayyan-81137297	Deep {Learning} {System} {Outperforms} {Clinicians} in {Identifying} {Optic} {Disc} {Abnormalities}.	2023	Journal of neuro-ophthalmology : the official journal of the North American Neuro-Ophthalmology Society	Vasseneix, Caroline and Nusinovici, Simon and Xu, Xinxing and Hwang, Jeong-Min and Hamann, Steffen and Chen, John J and Loo, Jing Liang and Milea, Leonard and Tan, Kenneth B K and Ting, Daniel S W and Liu, Yong and Newman, Nancy J and Biousse, Valerie and Wong, Tien Ying and Milea, Dan and Najjar, Raymond P	Excluded	10.1097/WNO.0000000000001800	Duplicate
rayyan-473059402	Deep-Learning-Based Estimation of Regional Volumetric Information from 2D Fundus Photography in Cases of Optic Disc Swelling	2019	INVESTIGATIVE OPHTHALMOLOGY & VISUAL SCIENCE	Johnson, S and Islam, MS and Wang, JK and Matthew, T and Kardon, RH and Garvin, M	Excluded		Duplicate
rayyan-81137260	Diagnosis of {Optic} {Disc} {Oedema}: {Fundus} {Features}, {Ocular} {Imaging} {Findings}, and {Artificial} {Intelligence}	2023	Neuro-Ophthalmology	{Bouthour W.} and {Biousse V.} and {Newman N.J.}	Excluded	10.1080/01658107.2023.2176522	Duplicate
rayyan-81137191	Diagnosis of {Optic} {Disc} {Oedema}: {Fundus} {Features}, {Ocular} {Imaging} {Findings}, and {Artificial} {Intelligence}	2023	NEURO-OPHTHALMOLOGY	Bouthour, W and Biousse, V and Newman, NJ	Excluded	10.1080/01658107.2023.2176522	Duplicate
rayyan-81137293	Diagnosis of {Optic} {Disc} {Oedema}: {Fundus} {Features}, {Ocular} {Imaging} {Findings}, and {Artificial} {Intelligence}.	2023	Neuro-ophthalmology (Aeolus Press)	Bouthour, Walid and Biousse, Valerie and Newman, Nancy J	Excluded	10.1080/01658107.2023.2176522	Duplicate
rayyan-81137194	Diagnostic dilemma of papilledema and pseudopapilledema	2024	INTERNATIONAL OPHTHALMOLOGY	El-Gendy, RS and Abd El-Hamid, AS and Galhom, AEA and Hassan, NA and Ghoneim, EM	Excluded	10.1007/s10792-024-03215-5	Duplicate
rayyan-81137282	Diagnostic dilemma of papilledema and pseudopapilledema.	2024	International ophthalmology	El-Gendy, Raghda Shawky and El-Hamid, Ahmad Shehata Abd and Galhom, Ayman El-Sayed Ali and Hassan, Nihal Adel and Ghoneim, Ehab Mahmoud	Excluded	10.1007/s10792-024-03215-5	Duplicate
rayyan-81137272	Discriminating {Between} {Papilledema} and {Optic} {Disc} {Drusen} {Using} {3D} {Structural} {Analysis} of the {Optic} {Nerve} {Head}	2023	Neurology	{Girard M.J.A.} and {Panda S.} and {Tun T.A.} and {Wibroe E.A.} and {Najjar R.P.} and {Aung T.} and {Thiery A.H.} and {Hamann S.} and {Fraser C.} and {Milea D.}	Excluded	10.1212/WNL.0000000000201350	Duplicate
rayyan-81137193	Discriminating {Between} {Papilledema} and {Optic} {Disc} {Drusen} {Using} {3D} {Structural} {Analysis} of the {Optic} {Nerve} {Head}	2023	NEUROLOGY	Girard, MJA and Panda, S and Tun, TA and Wibroe, EA and Najjar, RP and Aung, T and Thi√©ry, AH and Hamann, S and Fraser, C and Milea, D	Excluded	10.1212/WNL.0000000000201350	Duplicate
rayyan-81137271	Discriminating between {Papilledema} and {Optic} {Disc} {Drusen} {Using} {3D} {Structural} {Analysis} of the {Optic} {Nerve} {Head}	2023	Neurology	{Girard M.J.A.} and {Panda S.} and {Tun T.A.} and {Wibroe E.A.} and {Najjar R.P.} and {Aung T.} and {Thiery A.H.} and {Hamann S.} and {Fraser C.} and {Milea D.}	Excluded	10.1212/WNL.0000000000201350	Duplicate
rayyan-81137206	Early {Detection} of {Optic} {Nerve} {Changes} on {Optical} {Coherence} {Tomography} {Using} {Deep} {Learning} for {Risk}-{Stratification} of {Papilledema} and {Glaucoma}	2024	JOURNAL OF NEURO-OPHTHALMOLOGY	Li, AF and Tandon, AK and Sun, GC and Dinkin, MJ and Oliveira, C	Excluded	10.1097/WNO.0000000000001945	Duplicate
rayyan-81137287	Early {Detection} of {Optic} {Nerve} {Changes} on {Optical} {Coherence} {Tomography} {Using} {Deep} {Learning} for {Risk}-{Stratification} of {Papilledema} and {Glaucoma}.	2024	Journal of neuro-ophthalmology : the official journal of the North American Neuro-Ophthalmology Society	Li, Anfei and Tandon, Anika K and Sun, Grace and Dinkin, Marc J and Oliveira, Cristiano	Excluded	10.1097/WNO.0000000000001945	Duplicate
rayyan-81137289	From {Pseudotumor} {Cerebri} to {Neurobrucellosis}: {A} {Journey} {With} {Several} {Lessons}.	2024	Cureus	Al Aamri, Moammar and Mathew, Vivek and Iqbal, Shahid and Al Mukhaini, Suad	Excluded	10.7759/cureus.57496	Duplicate
rayyan-81137205	Fuzzy {Logic}-{Based} {AI} {Model} for {Accurate} {Grading} of {Papilledema} {Severity} - El {Shorouk} {Academy}	2024		Salaheldin, AM and Wahed, MA and Talaat, M and Saleh, N and {IEEE}	Excluded	10.1109/ICEENG58856.2024.10566340	Duplicate
rayyan-81137215	Imaging the optic nerve with optical coherence tomography	2024	EYE	Shin, HJ and Costello, F	Excluded	10.1038/s41433-024-03165-3	Duplicate
rayyan-81137277	Imaging the optic nerve with optical coherence tomography.	2024	Eye (London, England)	Shin, Hyun Jin and Costello, Fiona	Excluded	10.1038/s41433-024-03165-3	Duplicate
rayyan-81137180	Intelligent {Papilledema} {Detector} ({IPD}) - 2023 {International} {Conference} on {Advances} in {Intelligent} {Computing} and {Applications} ({AICAPS})	2023		{P. Thiagarajan} and {S. M}	Excluded	10.1109/AICAPS57044.2023.10074229	Duplicate
rayyan-81137216	Magnetic {Resonance} {Imaging} {Signs} of {Idiopathic} {Intracranial} {Hypertension}	2024	JAMA NETWORK OPEN	Beier, D and Korsbaek, JJ and Bsteh, G and Macher, S and Marik, W and Pemp, B and Yuan, HK and Nisar, A and Hogedal, L and Molander, LD and Hagen, SM and Beier, CP and Kristensen, SB and Jensen, RH	Excluded	10.1001/jamanetworkopen.2024.20138	Duplicate
rayyan-81137280	Magnetic {Resonance} {Imaging} {Signs} of {Idiopathic} {Intracranial} {Hypertension}.	2024	JAMA network open	Beier, Dagmar and Korsbaek, Johanne Juhl and Bsteh, Gabriel and Macher, Stefan and Marik, Wolfgang and Pemp, Berthold and Yuan, Hsiangkuo and Nisar, Areeba and Hogedal, Lisbeth and Molander, Laleh Dehghani and Hagen, Snorre Malm and Beier, Christoph Patrick and Kristensen, Simon Bang and Jensen, Rigmor Hojland	Excluded	10.1001/jamanetworkopen.2024.20138	Duplicate
rayyan-81137254	Peripapillary {Fluid}: {Obvious} and {Not} {So} {Obvious}!	2023	Survey of ophthalmology	{Arora S.} and {Zur D.} and {Iovino C.} and {Chhablani J.}	Excluded	10.1016/j.survophthal.2023.11.004	Duplicate
rayyan-81137285	Peripapillary fluid: {Obvious} and not so obvious!.	2024	Survey of ophthalmology	Arora, Supriya and Zur, Dinah and Iovino, Claudio and Chhablani, Jay	Excluded	10.1016/j.survophthal.2023.11.004	Duplicate
rayyan-81137218	Peripapillary fluid: {Obvious} and not so obvious!*	2024	SURVEY OF OPHTHALMOLOGY	Arora, S and Zur, D and Iovino, C and Chhablani, J	Excluded	10.1016/j.survophthal.2023.11.004	Duplicate
rayyan-81137210	Retinal vessel dynamics analysis as a surrogate marker for raised intracranial pressure in patients with suspected idiopathic intracranial hypertension	2023	CEPHALALGIA	Hagen, SM and Wibroe, EA and Korsbaek, JJ and Andersen, MS and Nielsen, AB and Nortvig, MJ and Beier, D and Poulsen, FR and Jensen, RH and Hamann, S	Excluded	10.1177/03331024221147494	Duplicate
rayyan-81137296	Retinal vessel dynamics analysis as a surrogate marker for raised intracranial pressure in patients with suspected idiopathic intracranial hypertension.	2023	Cephalalgia : an international journal of headache	Hagen, Snorre Malm and Wibroe, Elisabeth Arnberg and Korsbaek, Johanne Juhl and Andersen, Mikkel Schou and Nielsen, Asger Bjornaer and Nortvig, Mathias Just and Beier, Dagmar and Poulsen, Frantz Rom and Jensen, Rigmor Hojland and Hamann, Steffen	Excluded	10.1177/03331024221147494	Duplicate
rayyan-81137242	The {BONSAI} ({Brain} and {Optic} {Nerve} {Study} with {Artificial} {Intelligence}) deep learning system can accurately identify pediatric papilledema on standard ocular fundus photographs	2024	Journal of AAPOS	{Lin M.Y.} and {Najjar R.P.} and {Tang Z.} and {Cioplean D.} and {Dragomir M.} and {Chia A.} and {Patil A.} and {Vasseneix C.} and {Peragallo J.H.} and {Newman N.J.} and {Milea D.} and {Fraser C.L.} and {Micieli J.A.} and {Costello F.} and {Etienne Benard-Seguin} and {Yang H.} and {Mun Chan C.K.} and {Cheung C.Y.} and {Chan N.C.} and {Hamann S.} and {Gohier P.} and {Vautier A.} and {Rougier M.-B.…	Excluded	10.1016/j.jaapos.2023.10.005	Duplicate
rayyan-81137284	The {BONSAI} ({Brain} and {Optic} {Nerve} {Study} with {Artificial} {Intelligence}) deep learning system can accurately identify pediatric papilledema on standard ocular fundus photographs.	2024	Journal of AAPOS : the official publication of the American Association for Pediatric Ophthalmology and Strabismus	Lin, Mung Yan and Najjar, Raymond P and Tang, Zhiqun and Cioplean, Daniela and Dragomir, Mihaela and Chia, Audrey and Patil, Ajay and Vasseneix, Caroline and Peragallo, Jason H and Newman, Nancy J and Biousse, Valerie and Milea, Dan	Excluded	10.1016/j.jaapos.2023.10.005	Duplicate
rayyan-81137294	The use of artificial intelligence in detecting papilledema from fundus photographs.	2023	Taiwan journal of ophthalmology	Anandi, Lazuardiah and Budihardja, Brigitta Marcia and Anggraini, Erika and Badjrai, Rona Ali and Nusanti, Syntia	Excluded	10.4103/tjo.TJO-D-22-00178	Duplicate
rayyan-81137199	Through the eyes into the brain, using artificial intelligence	2023	ANNALS ACADEMY OF MEDICINE SINGAPORE	Sathianvichitr, K and Lamoureux, O and Nakada, S and Tang, ZQ and Schmetterer, L and Chen, C and Cheung, CY and Najjar, RP and Milea, D	Excluded	10.47102/annals-acadmedsg.2022369	Duplicate
rayyan-81137202	Visualization of {Optic} {Nerve} {Structural} {Patterns} in {Papilledema} {Using} {Deep} {Learning} {Variational} {Autoencoders}	2024	TRANSLATIONAL VISION SCIENCE \& TECHNOLOGY	Wang, JK and Linton, EF and Johnson, BA and Kupersmith, MJ and Garvin, MK and Kardon, RH	Excluded	10.1167/tvst.13.1.13	Duplicate
rayyan-81137286	Visualization of {Optic} {Nerve} {Structural} {Patterns} in {Papilledema} {Using} {Deep} {Learning} {Variational} {Autoencoders}.	2024	Translational vision science \& technology	Wang, Jui-Kai Ray and Linton, Edward F and Johnson, Brett A and Kupersmith, Mark J and Garvin, Mona K and Kardon, Randy H	Excluded	10.1167/tvst.13.1.13	Duplicate
rayyan-81137217	What to do with an incidental finding of a fused sagittal suture: a modified {Delphi} study	2024	JOURNAL OF NEUROSURGERY-PEDIATRICS	Chiang, SN and Reckford, J and Alexander, AL and Birgfeld, CB and Bonfield, CM and Couture, DE and David, LR and French, B and Gociman, B and Goldstein, JA and Golinko, MS and Kestle, JRW and Lee, A and Magge, SN and Pollack, IF and Rottgers, SA and Runyan, CM and Smyth, MD and Wilkinson, CC and Skolnick, GB and Strahle, JM and Patel, KB and {Synostosis Res Grp SynRG}	Excluded	10.3171/2024.2.PEDS23521	Duplicate
rayyan-81137278	What to do with an incidental finding of a fused sagittal suture: a modified {Delphi} study.	2024	Journal of neurosurgery. Pediatrics	Chiang, Sarah N and Reckford, Jocelyn and Alexander, Allyson L and Birgfeld, Craig B and Bonfield, Christopher M and Couture, Daniel E and David, Lisa R and French, Brooke and Gociman, Barbu and Goldstein, Jesse A and Golinko, Michael S and Kestle, John R W and Lee, Amy and Magge, Suresh N and Pollack, Ian F and Rottgers, S Alex and Runyan, Christopher M and Smyth, Matthew D and Wilkinson, C Corb…	Excluded	10.3171/2024.2.PEDS23521	Duplicate
rayyan-473059265	AI for the eye - Automated assistance for clinicians screening for papilledema	2020	New England Journal of Medicine	Kohane I.	Excluded	10.1056/NEJMe2004551	Editorial article
rayyan-473059269	Investigating the spaceflight-associated neuro-ocular syndrome and the human brain in lockstep	2019	Proceedings of the National Academy of Sciences of the United States of America	Van Ombergen A. and Jillings S. and Tomilovskaya E. and Wuyts F.L. and Eulenburg P.Z.	Excluded	10.1073/pnas.1909828116	Editorial article
rayyan-81137227	A {Deep} learning approach for accurate discrimination between optic disc drusen and papilledema on fundus photographs	2024	Journal of Neuro-Ophthalmology	{Sathianvichitr K.} and {Najjar R.P.} and {Zhiqun T.} and {Fraser J.A.} and {Yau C.W.L.} and {Girard M.J.A.} and {Costello F.} and {Lin M.Y.} and {Lagreze W.A.} and {Vignal-Clermont C.} and {Fraser C.L.} and {Hamann S.} and {Newman N.J.} and {Biousse V.} and {Milea D.}	Included	10.1097/WNO.0000000000002223	n/a
rayyan-473059397	A Deep Learning System for Automated Quality Evaluation of Optic Disc Photographs in Neuro-Ophthalmic Disorders	2023	DIAGNOSTICS	Chan, E and Tang, ZQ and Najjar, RP and Narayanaswamy, A and Sathianvichitr, K and Newman, NJ and Biousse, V and Milea, D and BONSAI Grp	Included	10.3390/diagnostics13010160	n/a
rayyan-473059405	Accuracy of a Deep Learning System for Classification of Papilledema Severity on Ocular Fundus Photographs	2021	NEUROLOGY	Vasseneix, C and Najjar, RP and Xu, XX and Tang, ZQ and Loo, JL and Singhal, S and Tow, S and Milea, L and Ting, DSW and Liu, Y and Wong, TY and Newman, NJ and Biousse, V and Milea, D and BONSAI Grp	Included	10.1212/WNL.0000000000012226	n/a
rayyan-473059268	Accuracy of machine learning for differentiation between optic neuropathies and pseudopapilledema	2019	BMC ophthalmology	Ahn J.M. and Kim S. and Ahn K.-S. and Cho S.-H. and Kim U.S.	Included	10.1186/s12886-019-1184-0	n/a
rayyan-81137211	An evaluation of {AI}-based methods for papilledema detection in retinal fundus images	2024	BIOMEDICAL SIGNAL PROCESSING AND CONTROL	Salaheldin, AM and Wahed, MA and Talaat, M and Saleh, N	Included	10.1016/j.bspc.2024.106120	n/a
rayyan-81137279	Application of a {Deep} {Learning} {System} to {Detect} {Papilledema} on {Nonmydriatic} {Ocular} {Fundus} {Photographs} in an {Emergency} {Department}.	2024	American journal of ophthalmology	Biousse, Valerie and Najjar, Raymond P and Tang, Zhiqun and Lin, Mung Yan and Wright, David W and Keadey, Matthew T and Wong, Tien Y and Bruce, Beau B and Milea, Dan and Newman, Nancy J	Included	10.1016/j.ajo.2023.10.025	n/a
rayyan-473059287	Arteriovenous ratio and papilledema based hybrid decision support system for detection and grading of hypertensive retinopathy	2018	Computer Methods and Programs in Biomedicine	Akbar S. and Akram M.U. and Sharif M. and Tariq A. and Yasin U.U.	Included	10.1016/j.cmpb.2017.11.014	n/a
rayyan-81137241	Artificial {Intelligence} to {Differentiate} {Pediatric} {Pseudopapilledema} and {True} {Papilledema} on {Fundus} {Photographs}	2024	Ophthalmology Science	{Chang M.Y.} and {Heidary G.} and {Beres S.} and {Pineles S.L.} and {Gaier E.D.} and {Gise R.} and {Reid M.} and {Avramidis K.} and {Rostami M.} and {Narayanan S.}	Included	10.1016/j.xops.2024.100496	n/a
rayyan-473059264	Artificial intelligence to detect papilledema from ocular fundus photographs	2020	New England Journal of Medicine	Milea D. and Najjar R.P. and Zhubo J. and Ting D. and Vasseneix C. and Xu X. and Fard M.A. and Fonseca P. and Vanikieti K. and Lagreze W.A. and La Morgia C. and Cheung C.Y. and Hamann S. and Chiquet C. and Sanda N. and Yang H. and Mejico L.J. and Rougier M.-B. and Kho R. and Chau T.T.H. and Singhal S. and Gohier P. and Clermont-Vignal C. and Cheng C.-Y. and Jonas J.B. and Yu-Wai-Man P. and Fraser…	Included	10.1056/NEJMoa1917130	n/a
rayyan-473059337	Automated analysis of optic nerve images for detection and staging of papilledema	2011	Investigative Ophthalmology and Visual Science	Echegaray S. and Zamora G. and Yu H. and Luo W. and Soliz P. and Kardon R.	Included	10.1167/iovs.11-7484	n/a
rayyan-81137252	Automated optic disk segmentation for optic disk edema classification using factorized gradient vector flow	2024	Scientific reports	{Naing S.L.} and {Aimmanee P.}	Included	10.1038/s41598-023-50908-5	n/a
rayyan-473059372	Automatic detection of papilledema through fundus retinal images using deep learning.	2021	Microscopy research and technique	Saba, Tanzila and Akbar, Shahzad and Kolivand, Hoshang and Ali Bahaj, Saeed	Included	10.1002/jemt.23865	n/a
rayyan-473059263	Automatic detection of rare pathologies in fundus photographs using few-shot learning	2020	Medical Image Analysis	Quellec G. and Lamard M. and Conze P.-H. and Massin P. and Cochener B.	Included	10.1016/j.media.2020.101660	n/a
rayyan-473059351	Automating Detection of Papilledema in Pediatric Fundus Images with Explainable Machine Learning	2022	2022 IEEE International Conference on Image Processing (ICIP)	K. Avramidis and M. Rostami and M. Chang and S. Narayanan	Included	10.1109/ICIP46576.2022.9897529	n/a
rayyan-81137231	Classifying and quantifying changes in papilloedema using machine learning	2024	BMJ Neurology Open	{Branco J.} and {Wang J.-K.} and {Elze T.} and {Garvin M.K.} and {Pasquale L.R.} and {Kardon R.} and {Woods B.} and {Szanto D.} and {Kupersmith M.J.}	Included	10.1136/bmjno-2023-000503	n/a
rayyan-473059409	Computer-aided diagnosis of retinal diseases using multidomain feature fusion	2020	INTERNATIONAL JOURNAL OF IMAGING SYSTEMS AND TECHNOLOGY	Keerthiveena, B and Esakkirajan, S and Selvakumar, K and Yogesh, T	Included	10.1002/ima.22379	n/a
rayyan-473059300	Decision Support System for Detection of Papilledema through Fundus Retinal Images	2017	Journal of Medical Systems	Akbar S. and Akram M.U. and Sharif M. and Tariq A. and Yasin U.	Included	10.1007/s10916-017-0712-9	n/a
rayyan-473059222	Deep Learning System Outperforms Clinicians in Identifying Optic Disc Abnormalities	2023	Journal of neuro-ophthalmology : the official journal of the North American Neuro-Ophthalmology Society	Vasseneix C. and Nusinovici S. and Xu X. and Hwang J.-M. and Hamann S. and Chen J.J. and Loo J.L. and Milea L. and Tan K.B.K. and Ting D.S.W. and Liu Y. and Newman N.J. and Biousse V. and Wong T.Y. and Milea D. and Najjar R.P.	Included	10.1097/WNO.0000000000001800	n/a
rayyan-473059370	Detection of Optic Disc Abnormalities in Color Fundus Photographs Using Deep Learning.	2021	Journal of neuro-ophthalmology : the official journal of the North American Neuro-Ophthalmology Society	Liu, T Y Alvin and Wei, Jinchi and Zhu, Hongxi and Subramanian, Prem S and Myung, David and Yi, Paul H and Hui, Ferdinand K and Unberath, Mathias and Ting, Daniel S W and Miller, Neil R	Included	10.1097/WNO.0000000000001358	n/a
rayyan-473059232	Development and evaluation of a deep learning model for the detection of multiple fundus diseases based on colour fundus photography	2022	British Journal of Ophthalmology	Li B. and Chen H. and Zhang B. and Yuan M. and Jin X. and Lei B. and Xu J. and Gu W. and Wong D.C.S. and He X. and Wang H. and Ding D. and Li X. and Chen Y. and Yu W.	Included	10.1136/bjophthalmol-2020-316290	n/a
rayyan-473059305	Fully automated diagnosis of papilledema through robust extraction of vascular patterns and ocular pathology from fundus photographs	2017	Biomedical Optics Express	Fatima K.N. and Hassan T. and Akram M.U. and Akhtar M. and Butt W.H.	Included	10.1364/BOE.8.001005	n/a
rayyan-473059352	Intelligent Papilledema Detector (IPD)	2023	2023 International Conference on Advances in Intelligent Computing and Applications (AICAPS)	P. Thiagarajan and S. M	Included	10.1109/AICAPS57044.2023.10074229	n/a
rayyan-473059394	Local Estimation of the Degree of Optic Disc Swelling from Color Fundus Photography	2018	COMPUTATIONAL PATHOLOGY AND OPHTHALMIC MEDICAL IMAGE ANALYSIS	Johnson, SS and Wang, JK and Islam, MS and Thurtell, MJ and Kardon, RH and Garvin, MK and Stoyanov, D and Taylor, Z and Ciompi, F and Xu, Y	Included	10.1007/978-3-030-00949-6_33	n/a
rayyan-473059403	Multi-modality fusion learning for the automatic diagnosis of optic neuropathy	2021	PATTERN RECOGNITION LETTERS	Cao, Z and Sun, CB and Wang, WZ and Zheng, XS and Wu, J and Gao, H	Included	10.1016/j.patrec.2020.12.009	n/a
rayyan-473059374	Optic Disc Classification by Deep Learning versus Expert Neuro-Ophthalmologists.	2020	Annals of neurology	Biousse, Valerie and Newman, Nancy J and Najjar, Raymond P and Vasseneix, Caroline and Xu, Xinxing and Ting, Daniel S and Milea, Leonard B and Hwang, Jeong-Min and Kim, Dong Hyun and Yang, Hee Kyung and Hamann, Steffen and Chen, John J and Liu, Yong and Wong, Tien Yin and Milea, Dan and Ronde-Courbis B, Gohier P, Biousse V, Newman NJ, Vasseneix C, Miller N, Padungkiatsagul T, Poonya... and BONSAI…	Included	10.1002/ana.25839	n/a
rayyan-473059221	Retinal vessel dynamics analysis as a surrogate marker for raised intracranial pressure in patients with suspected idiopathic intracranial hypertension	2023	Cephalalgia : an international journal of headache	Hagen S.M. and Wibroe E.A. and Korsbaek J.J. and Andersen M.S. and Nielsen A.B. and Nortvig M.J. and Beier D. and Poulsen F.R. and Jensen R.H. and Hamann S.	Included	10.1177/03331024221147494	n/a
rayyan-81137204	The {BONSAI} ({Brain} and {Optic} {Nerve} {Study} with {Artificial} {Intelligence}) deep learning system can accurately identify pediatric papilledema on standard ocular fundus photographs	2024	JOURNAL OF AAPOS	Lin, MY and Najjar, RP and Tang, ZQ and Cioplean, D and Dragomir, M and Chia, A and Patil, A and Vasseneix, C and Peragallo, JH and Newman, NJ and Biousse, V and Milea, D and {BONSAI Brain \& Optic Nerve Study}	Included	10.1016/j.jaapos.2023.10.005	n/a
rayyan-473059242	3D Structural Analysis of the Optic Nerve Head to Robustly Discriminate Between Optic Disc Drusen and Papilledema	2022	Investigative Ophthalmology and Visual Science	Girard M.J.A. and Panda S.K. and Aung T. and Najjar R. and Tun T.A. and Thiery A. and Hamann S. and Fraser C.L. and Milea D.	Excluded		Not artifical intelligence
rayyan-473059376	Child with Vomiting.	2017	Indian journal of pediatrics	Samprathi, Madhusudan and Jayashree, Muralidharan	Excluded	10.1007/s12098-017-2456-4	Not artifical intelligence
rayyan-473059219	Discriminating between Papilledema and Optic Disc Drusen Using 3D Structural Analysis of the Optic Nerve Head	2023	Neurology	Girard M.J.A. and Panda S. and Tun T.A. and Wibroe E.A. and Najjar R.P. and Aung T. and Thiery A.H. and Hamann S. and Fraser C. and Milea D.	Excluded	10.1212/WNL.0000000000201350	Not artifical intelligence
rayyan-473059379	Factors Affecting Visual Field Outcomes in the Idiopathic Intracranial Hypertension Treatment Trial.	2016	Journal of neuro-ophthalmology : the official journal of the North American Neuro-Ophthalmology Society	Cello, Kimberly E and Keltner, John L and Johnson, Chris A and Wall, Michael and NORDIC Idiopathic Intracranial Hypertension Study Group	Excluded	10.1097/WNO.0000000000000327	Not artifical intelligence
rayyan-473059431	Fifteen-minute consultation: the child with idiopathic intracranial hypertension	2014	ARCHIVES OF DISEASE IN CHILDHOOD-EDUCATION AND PRACTICE EDITION	Babiker, MOE and Prasad, M and MacLeod, S and Chow, G and Whitehouse, WP	Excluded	10.1136/archdischild-2013-305818	Not artifical intelligence
rayyan-473059343	Optic disc edema in non-arteritic anterior ischemic optic neuropathy	2007	Graefe's Archive for Clinical and Experimental Ophthalmology	Hayreh S.S. and Zimmerman M.B.	Excluded	10.1007/s00417-006-0494-0	Not artifical intelligence
rayyan-473059436	Optic nerve head drusen and visual field loss in normotensive and hypertensive eyes	2008	JOURNAL OF GLAUCOMA	Grippo, TM and Shihadeh, WA and Schargus, M and Gramer, E and Tello, C and Liebmann, JM and Ritch, R	Excluded	10.1097/IJG.0b013e31814b995a	Not artifical intelligence
rayyan-473059421	Optical disk segmentation in human retina images with golden eagle optimizer	2022	OPTIK	Al-Gburi, ZDS and Kurnaz, S	Excluded	10.1016/j.ijleo.2022.170103	Not artifical intelligence
rayyan-473059335	Quantitative evaluation of papilledema from stereoscopic color fundus photographs	2012	Investigative Ophthalmology and Visual Science	Tang L. and Kardon R.H. and Wang J.-K. and Garvin M.K. and Lee K. and Abramoff M.D.	Excluded	10.1167/iovs.12-9803	Not artifical intelligence
rayyan-473059338	Shape analysis of the peripapillary RPE layer in papilledema and ischemic optic neuropathy	2011	Investigative Ophthalmology and Visual Science	Sibony P. and Kupersmith M.J. and James Rohlf F.	Excluded	10.1167/iovs.11-7918	Not artifical intelligence
rayyan-473059252	The role of clinical signs in the diagnosis of papilledema: development of an algorithm	2021	Child's Nervous System	Turay S. and Kabakus N. and Hanci F. and Ulas F. and Dilek M. and Cihan B.	Excluded	10.1007/s00381-020-04869-z	Not artifical intelligence
rayyan-473059302	Three-dimensional bruch's membrane shape change over time with acetazolamide treatment in the idiopathic intracranial hypertension treatment trial (IIHTT)	2017	Investigative Ophthalmology and Visual Science	Wang J.-K. and Danielson C.M. and Kardon R. and Sibony P.A. and Kupersmith M.J. and Garvin M.K.	Excluded		Not artifical intelligence
rayyan-473059417	Use of Teleophthalmology for Evaluation of Ophthalmic Emergencies by Ophthalmology Residents in the Emergency Department	2022	TELEMEDICINE AND E-HEALTH	Shah, YS and Fliotsos, MJ and Alaqeel, A and Boland, MV and Zafar, S and Srikumaran, D and Woreta, FA	Excluded	10.1089/tmj.2021.0334	Not artifical intelligence
rayyan-473059234	Utilization of a neurology specialty service by primary care providers for headache management at a tertiary care hospital	2022	Journal of Central Nervous System Disease	Vazirian S. and Ho T. and Weideman R.A. and Salinas M.R. and Hurd P.W. and Stuve O.	Excluded	10.1177/11795735221113102	Not artifical intelligence
rayyan-473059392	A Deep-Learning Approach for Automated OCT En-Face Retinal Vessel Segmentation in Cases of Optic Disc Swelling Using Multiple En-Face Images as Input	2020	TRANSLATIONAL VISION SCIENCE & TECHNOLOGY	Islam, MS and Wang, JK and Johnson, SS and Thurtell, MJ and Kardon, RH and Garvin, MK	Excluded	10.1167/tvst.9.2.17	Not ophthalmoscopy
rayyan-473059279	An en-face OCT registration approach for locating the center of bruch's membrane opening in longitudinal papilledema cases	2019	Investigative Ophthalmology and Visual Science	Permeswaran Y.M. and Wang J.-K. and Kardon R.H. and Garvin M.	Excluded		Not ophthalmoscopy
rayyan-473059239	Assessment of deep learning-based triage for robotically acquired retinal optical coherence tomography (OCT) images in an emergency department population	2022	Investigative Ophthalmology and Visual Science	Song A. and Roh K.-M. and Lusk J. and Valikodath N. and Lad E.M. and Limkakeng A.T. and Izatt J.A. and McNabb R.P. and Kuo A.N.	Excluded		Not ophthalmoscopy
rayyan-473059393	Automated 3-D Region-Based Volumetric Estimation of Optic Disc Swelling in Papilledema Using Spectral-Domain Optical Coherence Tomography	2013	MEDICAL IMAGING 2013: BIOMEDICAL APPLICATIONS IN MOLECULAR, STRUCTURAL, AND FUNCTIONAL IMAGING	Wang, JK and Miri, MS and Kardon, RH and Garvin, MK and Weaver, JB and Molthen, RC	Excluded	10.1117/12.2007001	Not ophthalmoscopy
rayyan-473059277	Automated Classification of Retinal Folds and Wrinkles in En-Face Optical Coherence Tomography Images with Optic Disc Swelling	2019	Investigative Ophthalmology and Visual Science	Wang J.-K. and Islam M.S. and Permeswaran Y.M. and Johnson S. and Kardon R.H. and Garvin M.	Excluded		Not ophthalmoscopy
rayyan-473059293	Automated detection of retinal folds in papilledema using en-face spectral-domain optical coherence tomography	2018	Investigative Ophthalmology and Visual Science	Wang J.-K. and Agne J. and Su Q. and Kardon R.H. and Garvin M.K.	Excluded		Not ophthalmoscopy
rayyan-473059334	Automated quantification of volumetric optic disc swelling in papilledema using spectral-domain optical coherence tomography	2012	Investigative Ophthalmology and Visual Science	Wang J.-K. and Kardon R.H. and Kupersmith M.J. and Garvin M.K.	Excluded	10.1167/iovs.12-9438	Not ophthalmoscopy
rayyan-473059364	Automated segmentation of retinal layers from OCT images using structure tensor and kernel regression+GTDP approach	2017	2017 1st International Conference on Next Generation Computing Applications (NextComp)	S. Naz and M. U. Akram and S. A. Khan	Excluded	10.1109/NEXTCOMP.2017.8016182	Not ophthalmoscopy
rayyan-473059315	Baseline OCT measurements in the idiopathic intracranial hypertension treatment trial, part I: Quality control, comparisons, and variability	2014	Investigative Ophthalmology and Visual Science	Kupersmith M.J.	Excluded	10.1167/iovs.14-14960	Not ophthalmoscopy
rayyan-473059326	Baseline optical coherence tomography (OCT) measurements in the idiopathic intracranial hypertension treatment trial: Correlations and relationship to clinical features	2014	Neurology	Kupersmith M.	Excluded		Not ophthalmoscopy
rayyan-473059322	Baseline optical coherence tomography (OCT) of participants in the idiopathic intracranial hypertension treatment trial: Correlations and relationships to clinical features	2014	Investigative Ophthalmology and Visual Science	Kupersmith M.J.	Excluded		Not ophthalmoscopy
rayyan-473059359	Classification And Prediction Retinal Oct Images by CNN Algorithm	2022	2022 International Symposium on Multidisciplinary Studies and Innovative Technologies (ISMSIT)	M. M. Noori Al-Tekreeti and M. Y. Agici	Excluded	10.1109/ISMSIT56059.2022.9932698	Not ophthalmoscopy
rayyan-473059385	Confocal scanning laser tomography analysis of choroidal neovascularization and correlation with quantitative fluorescein angiography.	2009	Current eye research	Pallikaris, Aristophanis and Skondra, Dimitra and Karavvela, Marieta and Tsilimbaris, Miltiadis	Excluded	10.1080/02713680902796153	Not ophthalmoscopy
rayyan-473059375	Contrast-Enhanced 3D-FLAIR Imaging of the Optic Nerve and Optic Nerve Head: Novel Neuroimaging Findings of Idiopathic Intracranial Hypertension.	2019	AJNR. American journal of neuroradiology	Golden, E and Krivochenitser, R and Mathews, N and Longhurst, C and Chen, Y and Yu, J-P J and Kennedy, T A	Excluded	10.3174/ajnr.A5937	Not ophthalmoscopy
rayyan-473059273	Custom Optical Coherence Tomography Parameters for Distinguishing Papilledema from Pseudopapilledema	2019	Optometry and vision science : official publication of the American Academy of Optometry	Pardon L.P. and Cheng H. and Tang R.A. and Saenz R. and Frishman L.J. and Patel N.B.	Excluded	10.1097/OPX.0000000000001408	Not ophthalmoscopy
rayyan-473059276	Deep learning based retinal blood vessel segmentation of multiple optical coherence tomography en-face images in cases of optic disc swelling	2019	Investigative Ophthalmology and Visual Science	Islam M.S. and Wang J.-K. and Johnson S.S. and Thurtell M.J. and Kardon R.H. and Garvin M.	Excluded		Not ophthalmoscopy
rayyan-473059406	Deep Learning OCT-based Detection and Quantification of Optic Disc Drusen allows Discrimination from True Papilledema	2020	INVESTIGATIVE OPHTHALMOLOGY & VISUAL SCIENCE	Girard, MJA and Thiery, A and Devalla, S and Malmqvist, L and Hamann, S and Milea, D and Fraser, C	Excluded		Not ophthalmoscopy
rayyan-473059250	Development of a deep learning-based image quality control system to detect and filter out ineligible slit-lamp images: A multicenter study	2021	Computer Methods and Programs in Biomedicine	Li Z. and Jiang J. and Chen K. and Zheng Q. and Liu X. and Weng H. and Wu S. and Chen W.	Excluded	10.1016/j.cmpb.2021.106048	Not ophthalmoscopy
rayyan-473059340	Diagnosis and grading of papilledema in patients with raised intracranial pressure using optical coherence tomography vs clinical expert assessment using a clinical staging scale	2010	Archives of Ophthalmology	Scott C.J. and Kardon R.H. and Lee A.G. and Frisen L. and Wall M.	Excluded	10.1001/archophthalmol.2010.94	Not ophthalmoscopy
rayyan-473059294	Differentiation between papilledema and nonarteritic anterior ischemic optic neuropathy using retinal layer shape and regional volume features in spectral-domain optical coherence tomography	2018	Investigative Ophthalmology and Visual Science	Miller J.W. and Wang J.-K. and Thurtell M. and Kardon R.H. and Garvin M.K.	Excluded		Not ophthalmoscopy
rayyan-81137245	Early {Detection} of {Optic} {Nerve} {Changes} on {Optical} {Coherence} {Tomography} {Using} {Deep} {Learning} for {Risk}-{Stratification} of {Papilledema} and {Glaucoma}	2024	Journal of Neuro-Ophthalmology	{Li A.} and {Tandon A.K.} and {Sun G.} and {Dinkin M.J.} and {Oliveira C.}	Excluded	10.1097/WNO.0000000000001945	Not ophthalmoscopy
rayyan-473059432	Enhancement of Lamina Cribrosa Visibility in Optical Coherence Tomography Images Using Adaptive Compensation	2013	INVESTIGATIVE OPHTHALMOLOGY & VISUAL SCIENCE	Mari, JM and Strouthidis, NG and Park, SC and Girard, MJA	Excluded	10.1167/iovs.12-11327	Not ophthalmoscopy
rayyan-473059330	Evaluation of inner retinal thicknesses in the macula of patients with chronic papilledema from pseudotumor cerebri syndrome using frequency domain OCT	2013	Investigative Ophthalmology and Visual Science	Afonso C. and Raza A. and Fernandes D. and Hood D. and Monteiro M.	Excluded		Not ophthalmoscopy
rayyan-473059295	First Peak fractal analysis of optical coherence tomography angiography in eyes with papilledema	2018	Investigative Ophthalmology and Visual Science	Gupta A. and Sarrafpour S. and Chiu B. and Tsui E. and Young E. and Fell D. and Raouf S. and Scripsema N.K. and Zahid S. and Dave S.B. and Garcia P. and Chiu T.Y. and Rosen R.B. and Banik R. and Young J.A.	Excluded		Not ophthalmoscopy
rayyan-81137226	Imaging the optic nerve with optical coherence tomography	2024	Eye (Basingstoke)	{Shin H.J.} and {Costello F.}	Excluded	10.1038/s41433-024-03165-3	Not ophthalmoscopy
rayyan-473059342	Is intracranial pressure waveform analysis useful in the management of pediatric neurosurgical patients?	2007	Pediatric Neurosurgery	Eide P.K. and Egge A. and Due-Tonnessen B.J. and Helseth E.	Excluded	10.1159/000108790	Not ophthalmoscopy
rayyan-81137230	Magnetic {Resonance} {Imaging} {Signs} of {Idiopathic} {Intracranial} {Hypertension}	2024	JAMA Network Open	{Beier D.} and {Korsbaek J.J.} and {Bsteh G.} and {Macher S.} and {Marik W.} and {Pemp B.} and {Yuan H.} and {Nisar A.} and {Hogedal L.} and {Molander L.D.} and {Hagen S.M.} and {Beier C.P.} and {Kristensen S.B.} and {Jensen R.H.}	Excluded	10.1001/jamanetworkopen.2024.20138	Not ophthalmoscopy
rayyan-473059251	Management of the regression of papilledema with regional axon loss in idiopathic intracranial hypertension patients	2021	International Ophthalmology	Kabatas N. and Eren Y. and Nalcacioglu P. and Caliskan S. and Bicer T. and Comoglu S.S. and Gurdal C.	Excluded	10.1007/s10792-021-01711-6	Not ophthalmoscopy
rayyan-473059433	Noninvasive intracranial pressure estimation by orbital subarachnoid space measurement: the Beijing Intracranial and Intraocular Pressure (iCOP) study	2013	CRITICAL CARE	Xie, XB and Zhang, XJ and Fu, JD and Wang, HZ and Jonas, JB and Peng, XX and Tian, GH and Xian, JF and Ritch, R and Li, L and Kang, ZF and Zhang, SK and Yang, DY and Wang, NL and Beijing iCOP Study Grp	Excluded	10.1186/cc12841	Not ophthalmoscopy
rayyan-473059356	OCT-NET: A convolutional network for automatic classification of normal and diabetic macular edema using sd-oct volumes	2018	2018 IEEE 15th International Symposium on Biomedical Imaging (ISBI 2018)	O. Perdomo and S. Otálora and F. A. González and F. Meriaudeau and H. Müller	Excluded	10.1109/ISBI.2018.8363839	Not ophthalmoscopy
rayyan-473059434	Optic Nerve Head Quantification in Idiopathic Intracranial Hypertension by Spectral Domain OCT	2012	PLOS ONE	Kaufhold, F and Kadas, EM and Schmidt, C and Kunte, H and Hoffmann, J and Zimmermann, H and Oberwahrenbrock, T and Harms, L and Polthier, K and Brandt, AU and Paul, F	Excluded	10.1371/journal.pone.0036965	Not ophthalmoscopy
rayyan-473059266	Optic nerve head volumetry by optical coherence tomography in papilledema related to idiopathic intracranial hypertension	2020	Translational Vision Science and Technology	Dreesbach M. and Joachimsen L. and Kuchlin S. and Reich M. and Gross N.J. and Brandt A.U. and Schuchardt F. and Harloff A. and Bohringer D. and Lagreze W.A.	Excluded	10.1167/tvst.9.3.24	Not ophthalmoscopy
rayyan-473059429	Optical Coherence Tomography Analysis of the Optic Nerve Head and Surrounding Structures in Long-Duration International Space Station Astronauts	2018	JAMA OPHTHALMOLOGY	Patel, N and Pass, A and Mason, S and Gibson, CR and Otto, C	Excluded	10.1001/jamaophthalmol.2017.6226	Not ophthalmoscopy
rayyan-473059297	Optical coherence tomography for the diagnosis and monitoring of idiopathic intracranial hypertension	2017	Journal of Neurology	Albrecht P. and Blasberg C. and Ringelstein M. and Muller A.-K. and Finis D. and Guthoff R. and Kadas E.-M. and Lagreze W. and Aktas O. and Hartung H.-P. and Paul F. and Brandt A.U. and Methner A.	Excluded	10.1007/s00415-017-8532-x	Not ophthalmoscopy
rayyan-473059319	Optical coherence tomography in papilledema: What am i missing?	2014	Journal of Neuro-Ophthalmology	Kardon R.	Excluded	10.1097/WNO.0000000000000162	Not ophthalmoscopy
rayyan-473059311	Papilledema outcome evaluation in the OCT substudy of the idiopathic intracranial hypertension treatment trial	2015	Investigative Ophthalmology and Visual Science	Kupersmith M.J.	Excluded		Not ophthalmoscopy
rayyan-473059243	Quantifying Spatial Patterns of OCT Total Retinal Thickness (TRT) in Papilledema Over Time using a Deep Learning Variational AutoEncoder	2022	Investigative Ophthalmology and Visual Science	Jui-Kai W. and Garvin M.K. and Kupersmith M.J. and Kardon R.H.	Excluded		Not ophthalmoscopy
rayyan-473059237	Quantitative Analysis of Radial Peripapillary Capillary Network in Patients with Papilledema Compared with Healthy Subjects Using Optical Coherence Tomography Angiography	2022	Journal of Neuro-Ophthalmology	Chonsui M. and Le Goff M. and Korobelnik J.-F. and Rougier M.-B.	Excluded	10.1097/WNO.0000000000001460	Not ophthalmoscopy
rayyan-473059331	Regional spectral-domain optical coherence tomography features better predict Frisen scale grades than total volume alone in papilledema	2013	Investigative Ophthalmology and Visual Science	Wang J.-K. and Miri M.S. and Kardon R. and Garvin M.	Excluded		Not ophthalmoscopy
rayyan-473059358	RETOUCH: The Retinal OCT Fluid Detection and Segmentation Benchmark and Challenge	2019	IEEE Transactions on Medical Imaging	H. Bogunović and F. Venhuizen and S. Klimscha and S. Apostolopoulos and A. Bab-Hadiashar and U. Bagci and M. F. Beg and L. Bekalo and Q. Chen and C. Ciller and K. Gopinath and A. K. Gostar and K. Jeon and Z. Ji and S. H. Kang and D. D. Koozekanani and D. Lu and D. Morley and K. K. Parhi and H. S. Park and A. Rashno and M. Sarunic and S. Shaikh and J. Sivaswamy and R. Tennakoon and S. Yadav and S.…	Excluded	10.1109/TMI.2019.2901398	Not ophthalmoscopy
rayyan-473059344	Segmentation of the surfaces of the retinal layer from OCT images	2006	Medical image computing and computer-assisted intervention : MICCAI ... International Conference on Medical Image Computing and Computer-Assisted Intervention	Hacker M. and Abramoff M. and Kardon R. and Sonka M.	Excluded		Not ophthalmoscopy
rayyan-473059303	Spectral-domain optical coherence tomography optic-nerve-head and macular en-face image registration in cases of papilledema	2017	Investigative Ophthalmology and Visual Science	Su Q. and Wang J.-K. and Miri M.S. and Robles V.A. and Garvin M.K.	Excluded		Not ophthalmoscopy
rayyan-473059345	Swedish Interactive Thresholding Algorithm Fast for following visual fields in prepubertal idiopathic intracranial hypertension	2004	Ophthalmology	Stiebel-Kalish H. and Lusky M. and Yassur Y. and Kalish Y. and Shuper A. and Erlich R. and Lubman S. and Snir M.	Excluded	10.1016/j.ophtha.2004.03.031	Not ophthalmoscopy
rayyan-473059426	The role of ICP overnight monitoring (ONM) in children with suspected craniostenosis	2020	CHILDS NERVOUS SYSTEM	Zipfel, J and Jager, B and Collmann, H and Czosnyka, Z and Schuhmann, MU and Schweitzer, T	Excluded	10.1007/s00381-019-04288-9	Not ophthalmoscopy
rayyan-473059271	Threshold static automated perimetry of the full visual field in idiopathic intracranial hypertension	2019	Investigative Ophthalmology and Visual Science	Wall M. and Subramani A. and Chong L.X. and Galindo R. and Turpin A. and Kardon R.H. and Thurtell M.J. and Bailey J.A. and Marin-Franch I.	Excluded	10.1167/iovs.18-26252	Not ophthalmoscopy
rayyan-473059401	Unsupervised Machine Learning Identifies Quantifiable Patterns of Visual Field Loss in Idiopathic Intracranial Hypertension	2021	TRANSLATIONAL VISION SCIENCE & TECHNOLOGY	Doshi, H and Solli, E and Elze, T and Pasquale, LR and Wall, M and Kupersmith, MJ	Excluded	10.1167/tvst.10.9.37	Not ophthalmoscopy
rayyan-473059391	3-Dimensional Immunostaining and Automated Deep-Learning Based Analysis of Nerve Degeneration	2022	INTERNATIONAL JOURNAL OF MOLECULAR SCIENCES	Drake, SS and Charabati, M and Simas, T and Xu, YKT and Maes, EJP and Shi, SS and Antel, J and Prat, A and Morquette, B and Fournier, AE	Excluded	10.3390/ijms232314811	Not papilloedema
rayyan-473059290	A new adult AML case with an extremely complex karyotype, remission and relapse combined with high hyperdiploidy of a normal chromosome set in secondary AML	2018	BMC Hematology	Wafa A. and ALmedania S. and Aljapawe A. and Liehr T. and Soulaiman S.E. and Mouna R. and Othman M.A.K. and ALachkar W.	Excluded	10.1186/s12878-018-0114-3	Not papilloedema
rayyan-473059280	A novel algorithm for management of pediatric craniopharyngioma	2019	Neuro-Oncology	Fouda M. and Zurakowski D. and Goumnerova L.	Excluded	10.1093/neuonc/noz036.253	Not papilloedema
rayyan-473059357	A Novel Approach for the Early Recognition of Diabetic Retinopathy using Machine Learning	2021	2021 International Conference on Computer Communication and Informatics (ICCCI)	A. Soni and A. Rai	Excluded	10.1109/ICCCI50826.2021.9402566	Not papilloedema
rayyan-473059246	A Treatment Algorithm for Patients Presenting with Sagittal Craniosynostosis After the Age of One Year: Follow up After 6 Years	2022	Cleft Palate-Craniofacial Journal	Beiriger J. and Mak A. and Zhang C. and Bruce M. and Pfaff M. and Kueper J. and Smetona J. and Bykowski M. and Losee J. and Goldstein J.	Excluded	10.1177/10556656221079212	Not papilloedema
rayyan-473059415	Adaptive Neutron Radiography Correlation for Simultaneous Imaging of Moisture Transport and Deformation in Hygroscopic Materials	2015	EXPERIMENTAL MECHANICS	Sanabria, SJ and Lanvermann, C and Michel, F and Mannes, D and Niemz, P	Excluded	10.1007/s11340-014-9955-2	Not papilloedema
rayyan-473059307	Aflibercept improves retinal blood flow in eyes with central retinal vein occlusion (CRVO)	2016	Investigative Ophthalmology and Visual Science	Nasemann J.E.	Excluded		Not papilloedema
rayyan-473059410	Algorithm for diagnosis of early Schistosoma haematobium using prodromal signs and symptoms in pre-school age children in an endemic district in Zimbabwe	2021	PLOS NEGLECTED TROPICAL DISEASES	Mduluza-Jokonya, TL and Vengesai, A and Midzi, H and Kasambala, M and Jokonya, L and Naicker, T and Mduluza, T and Hsieh, MCH and Rinaldi, G and Hsieh, MCH and Rinaldi, G and Hsieh, MCH and Rinaldi, G and Hsieh, MCH and Rinaldi, G	Excluded	10.1371/journal.pntd.0009599	Not papilloedema
rayyan-473059381	Algorithm for the Management of Intracranial Hypertension in Children with Syndromic Craniosynostosis.	2015	Plastic and reconstructive surgery	Spruijt, Bart and Joosten, Koen F M and Driessen, Caroline and Rizopoulos, Dimitris and Naus, Nicole C and van der Schroeff, Marc P and Wolvius, Eppo B and van Veelen, Marie-Lise C and Tasker, Robert C and Mathijssen, Irene M J	Excluded	10.1097/PRS.0000000000001434	Not papilloedema
rayyan-473059272	Alveolar soft part sarcoma: the new primary intracranial malignancy: A case report and review of the literature	2019	Neurosurgical Review	Kumar A. and Alrohmain B. and Taylor W. and Bhattathiri P.	Excluded	10.1007/s10143-017-0874-4	Not papilloedema
rayyan-473059218	Association of Scrub Typhus in Children with Acute Encephalitis Syndrome and Meningoencephalitis, Southern India	2023	Emerging Infectious Diseases	Damodar T. and Singh B. and Prabhu N. and Marate S. and Gowda V.K. and Lalitha A.V. and Dsouza F.S. and Sajjan S.V. and Kariyappa M. and Kinhal U.V. and Prathyusha P.V. and Desai A. and Thennarasu K. and Solomon T. and Ravi V. and Yadav R.	Excluded	10.3201/eid2904.221157	Not papilloedema
rayyan-473059298	Atypical hemolytic uremic syndrome in the setting of complement-amplifying conditions: case reports and a review of the evidence for treatment with eculizumab	2017	Journal of Nephrology	Asif A. and Nayer A. and Haas C.S.	Excluded	10.1007/s40620-016-0357-7	Not papilloedema
rayyan-473059355	Augmentation Based Diabetic Retinopathy System Using Fundus Images	2022	2022 Seventh International Conference on Parallel, Distributed and Grid Computing (PDGC)	P. Modi and Y. Kumar	Excluded	10.1109/PDGC56933.2022.10053145	Not papilloedema
rayyan-473059329	Autoimmune retinopathies: A report of 3 cases	2013	Ocular Immunology and Inflammation	Oray M. and Kir N. and Tuncer S. and Onal S. and Tugal-Tutkun I.	Excluded	10.3109/09273948.2013.799215	Not papilloedema
rayyan-473059413	Automated Brain Tumor Segmentation and Classification Through MRI Images	2022	EMERGING TECHNOLOGY TRENDS IN INTERNET OF THINGS AND COMPUTING, TIOTC 2021	Gull, S and Akbar, S and Hassan, SA and Rehman, A and Sadad, T and Liatsis, P and Hussain, A and Mostafa, SA and AlJumeily, D	Excluded	10.1007/978-3-030-97255-4_13	Not papilloedema
rayyan-473059312	Automated detection of malarial retinopathy for highly specific diagnosis of cerebral malaria	2015	American Journal of Tropical Medicine and Hygiene	Joshi V. and Agurto C. and Nemeth S. and Barriga E.S. and Soliz P. and MacCormick I. and Taylor T. and Lewallen S. and Harding S.	Excluded		Not papilloedema
rayyan-473059382	Automated quantitation of the posterior scleral flattening and optic nerve protrusion by MRI in idiopathic intracranial hypertension.	2013	AJNR. American journal of neuroradiology	Alperin, N and Bagci, A M and Lam, B L and Sklar, E	Excluded	10.3174/ajnr.A3600	Not papilloedema
rayyan-473059425	Behavioral, Learning Skills, and Visual Improvement in Crouzon Syndrome Patient Following Late Posterior Vault Distraction Osteogenesis	2022	JOURNAL OF CRANIOFACIAL SURGERY	Raposo-Amaral, CE and Menezes, PT and Gil, A and Raposo-Amaral, CA and Ghizoni, E	Excluded	10.1097/SCS.0000000000008954	Not papilloedema
rayyan-473059430	Causes and Prognosis of Visual Acuity Loss at the Time of Initial Presentation in Idiopathic Intracranial Hypertension	2015	INVESTIGATIVE OPHTHALMOLOGY & VISUAL SCIENCE	Chen, JJ and Thurtell, MJ and Longmuir, RA and Garvin, MK and Wang, JK and Wall, M and Kardon, RH	Excluded	10.1167/iovs.15-16450	Not papilloedema
rayyan-473059336	Characterising neuronal damage in multiple sclerosis using optic nerve head volume	2012	Multiple Sclerosis	Zimmermann H. and Kadas E.M. and Freing A. and Kaufhold F. and Paul F. and Brandt A.U.	Excluded	10.1177/1352458512459021	Not papilloedema
rayyan-473059308	Clinal characterisitics and diagnosis of patients with negative temporal artery biopsy and without a final diagnosis of giant cell arteritis	2016	Arthritis and Rheumatology	Ly K.H. and Regent A. and Liozon E. and Groh M. and Gondran G. and Jeunne C.L. and Brezin A. and Robert P.-Y. and Bourges J.-L. and Bertin P. and Fauchais A.-L. and Mouthon L.	Excluded	10.1002/art.39977	Not papilloedema
rayyan-473059255	Clinical characteristics and outcomes of ANCA-associated and non immune-mediated hypertrophic pachymeningitis: A comparative study	2021	Arthritis and Rheumatology	Martin-Nares E. and Cano Cruz L.G. and Hinojosa-Azaola A.	Excluded	10.1002/art.41966	Not papilloedema
rayyan-473059223	Deep Learning and Transfer Learning for Optic Disc Laterality Detection: Implications for Machine Learning in Neuro-Ophthalmology	2020	Journal of Neuro-Ophthalmology	Alvin Liu T.Y. and Ting D.S.W. and Yi P.H. and Wei J. and Zhu H. and Subramanian P.S. and Li T. and Hui F.K. and Hager G.D. and Miller N.R.	Excluded	10.1097/WNO.0000000000000827	Not papilloedema
rayyan-473059389	Delayed cranial vault reconstruction for sagittal synostosis in older children: an algorithm for tailoring the reconstructive approach to the craniofacial deformity.	2002	Plastic and reconstructive surgery	Weinzweig, Jeffrey and Baker, Stephen B and Whitaker, Linton A and Sutton, Leslie N and Bartlett, Scott P	Excluded		Not papilloedema
rayyan-473059254	Development of a deep learning-based image eligibility verification system for detecting and filtering out ineligible fundus images: A multicentre study	2021	International Journal of Medical Informatics	Li Z. and Jiang J. and Zhou H. and Zheng Q. and Liu X. and Chen K. and Weng H. and Chen W.	Excluded	10.1016/j.ijmedinf.2020.104363	Not papilloedema
rayyan-473059353	Diabetic Retinopathy Detection using Android Application	2022	2022 IEEE Bombay Section Signature Conference (IBSSC)	P. Nage and A. Pandit and S. Jeurkar and S. Shitole	Excluded	10.1109/IBSSC56953.2022.10037368	Not papilloedema
rayyan-473059354	Diabetic Retinopathy Detection using Deep Learning Methodology	2022	2022 IEEE 3rd Global Conference for Advancement in Technology (GCAT)	A. V. Kumar and A. S. Babu	Excluded	10.1109/GCAT55367.2022.9971891	Not papilloedema
rayyan-473059286	Diagnosis, Classification, and Management of Fourth Ventriculomegaly in Adults: Report of 9 Cases and Literature Review	2018	World Neurosurgery	Barami K. and Chakrabarti I. and Silverthorn J. and Ciporen J. and Akins P.T.	Excluded	10.1016/j.wneu.2018.05.073	Not papilloedema
rayyan-473059399	Discriminating Healthy Optic Discs and Visible Optic Disc Drusen on Fundus Autofluorescence and Color Fundus Photography Using Deep Learning-A Pilot Study	2023	JOURNAL OF CLINICAL MEDICINE	Diener, R and Lauermann, JL and Eter, N and Treder, M	Excluded	10.3390/jcm12051951	Not papilloedema
rayyan-473059318	Effects of lowering cerebrospinal fluid pressure on the shape of the peripapillary retina in intracranial hypertension	2014	Investigative Ophthalmology and Visual Science	Sibony P. and Kupersmith M.J. and Honkanen R. and Rohlf F.J. and Torab-Parhiz A.	Excluded	10.1167/iovs.14-15298	Not papilloedema
rayyan-473059256	Evaluation of retinal microvascular changes in reproductive-aged women with low ferritin levels with or without anemia	2021	Ophthalmologica	Bozali E.	Excluded		Not papilloedema
rayyan-473059365	Exudates and Colour Analysis for the Detection of Diabetic Macular Edema	2019	2019 IEEE 5th International Conference for Convergence in Technology (I2CT)	R. M. Sri and J. Jyothirmai and H. Renuka	Excluded	10.1109/I2CT45611.2019.9033744	Not papilloedema
rayyan-473059428	Gaze-Evoked Deformations in Optic Nerve Head Drusen Repetitive Shearing as a Potential Factor in the Visual and Vascular Complications	2018	OPHTHALMOLOGY	Sibony, PA and Wei, JC and Sigal, IA	Excluded	10.1016/j.ophtha.2017.12.006	Not papilloedema
rayyan-473059332	Geometric morphometric analysis of the peripapillary RPE / bruchs membrane complex in glaucomatous and normal eyes	2013	Investigative Ophthalmology and Visual Science	Honkanen R. and Sibony P. and Kania C. and Liu Y. and Patel P. and Kaplowitz K. and Rohlf F.J.	Excluded		Not papilloedema
rayyan-473059363	Grid-connected marine current generation system power smoothing control using supercapacitors	2012	IECON 2012 - 38th Annual Conference on IEEE Industrial Electronics Society	Z. Zhou and F. Scuiller and J. F. Charpentier and M. Benbouzid and T. Tang	Excluded	10.1109/IECON.2012.6389244	Not papilloedema
rayyan-473059361	Hybrid CNN-SVD Based Prominent Feature Extraction and Selection for Grading Diabetic Retinopathy Using Extreme Learning Machine Algorithm	2021	IEEE Access	M. Nahiduzzaman and M. R. Islam and S. M. R. Islam and M. O. F. Goni and M. S. Anower and K. -S. Kwak	Excluded	10.1109/ACCESS.2021.3125791	Not papilloedema
rayyan-473059224	Immunoprofiling of nonarteritic anterior ischemic optic neuropathy	2021	Translational Vision Science and Technology	Mesentier-Louro L.A. and Stell L. and Yan Y. and Montague A.A. and de Jesus Perez V. and Liao Y.J.	Excluded	10.1167/tvst.10.8.17	Not papilloedema
rayyan-473059387	Lateral sinus thrombosis: complication of minor head injury.	2009	International journal of pediatric otorhinolaryngology	Nehme, Jade and Decarie, Jean-Claude and Saliba, Issam	Excluded	10.1016/j.ijporl.2008.10.025	Not papilloedema
rayyan-473059249	Meningoids: Lesions mimicking meningiomas	2021	Interdisciplinary Neurosurgery: Advanced Techniques and Case Management	Chugh A. and Punia P. and Gotecha S. and Kiyawat D. and Gore C.	Excluded	10.1016/j.inat.2021.101302	Not papilloedema
rayyan-473059247	Multifocal visual evoked potential evaluation for diagnosis of acute optic neuritis and for prediction of visual outcome and ganglion cell layer thinning following optic neuritis	2021	Multiple Sclerosis Journal	Pihl-Jensen G. and Wanscher B. and Frederiksen J.L.	Excluded	10.1177/1352458520975732	Not papilloedema
rayyan-473059227	Neuroplasticity of Glioma Patients: Brain Structure and Topological Network	2022	Frontiers in Neurology	Lv K. and Cao X. and Wang R. and Du P. and Fu J. and Geng D. and Zhang J.	Excluded	10.3389/fneur.2022.871613	Not papilloedema
rayyan-473059253	Novel predictive scoring system for morbid hypothalamic obesity in patients with pediatric craniopharyngioma	2021	Child's Nervous System	Fouda M.A. and Zurakowski D. and Scott R.M. and Marcus K.J. and Manley P.E. and Ullrich N.J. and Cohen L.E. and Goumnerova L.C.	Excluded	10.1007/s00381-020-04877-z	Not papilloedema
rayyan-473059226	Ocular changes as a diagnostic tool for malaria	2021	Der Ophthalmologe : Zeitschrift der Deutschen Ophthalmologischen Gesellschaft	Faber H. and Berens P. and Rohrbach J.M.	Excluded	10.1007/s00347-021-01554-7	Not papilloedema
rayyan-473059236	Olfactory Neuroblastoma: An Unusual Ocular Presentation	2022	Neuro-Ophthalmology	AlQahtani D.S. and Alshamrani A.A. and AlQawahmed R. and Elkhamary S. and AlGhadeer H.	Excluded	10.1080/01658107.2021.1958872	Not papilloedema
rayyan-473059360	Optical measurement of nasal swellings	2004	IEEE Transactions on Biomedical Engineering	U. Hampel and E. Schleicher and E. G. Wustenberg and K. . -B. Huttenbrink	Excluded	10.1109/TBME.2004.827939	Not papilloedema
rayyan-473059346	Postmarketing surveillance of potentially fatal reactions to oncology drugs: Potential utility of two signal-detection algorithms	2004	European Journal of Clinical Pharmacology	Hauben M. and Reich L. and Chung S.	Excluded	10.1007/s00228-004-0834-0	Not papilloedema
rayyan-473059349	Pulsatile tinnitus: A 15-year experience	1998	American Journal of Otology	Sismanis A.	Excluded		Not papilloedema
rayyan-473059261	Racial differences in outcomes of retinal detachment repair following pars plana vitrectomy in the postoperative period: A TriNetX Analysis	2021	Investigative Ophthalmology and Visual Science	Asahi M. and Pakhchanian H. and Raiker R. and Bellur S. and Khoo C.T.L. and Sen H.N. and Kodati S.	Excluded		Not papilloedema
rayyan-473059228	Real-World Translation of Artificial Intelligence in Neuro-Ophthalmology: The Challenges of Making an Artificial Intelligence System Applicable to Clinical Practice	2022	Journal of Neuro-Ophthalmology	Zipori A.B. and Kerley C.I. and Klein A. and Kenney R.C.	Excluded	10.1097/WNO.0000000000001682	Not papilloedema
rayyan-473059321	Reliability of automated visual fields in children	2014	Investigative Ophthalmology and Visual Science	Dar S. and Bitrian E. and Tokarev J. and Grajewski A. and Anderson J.S. and Bothun E.D. and Summers C.	Excluded		Not papilloedema
rayyan-473059262	Retinal and choroidal capillary perfusion are reduced in hypertensive crisis irrespective of retinopathy	2020	Translational Vision Science and Technology	Terheyden J.H. and Wintergerst M.W.M. and Pizarro C. and Pfau M. and Turski G.N. and Holz F.G. and Finger R.P.	Excluded	10.1167/TVST.9.8.42	Not papilloedema
rayyan-473059414	Segmentation and Detection of Diabetic Retinopathy Exudates	2014	2014 INTERNATIONAL CONFERENCE ON MULTIMEDIA COMPUTING AND SYSTEMS (ICMCS)	Elbalaoui, A and Boutaounte, M and Faouzi, H and Fakir, M and Merbouha, A and IEEE	Excluded		Not papilloedema
rayyan-473059310	Signs and symptoms of pediatric brain tumors and diagnostic value of preoperative EEG	2015	Child's Nervous System	Preuss M. and Preiss S. and Syrbe S. and Nestler U. and Fischer L. and Merkenschlager A. and Bertsche A. and Christiansen H. and Bernhard M.K.	Excluded	10.1007/s00381-015-2842-z	Not papilloedema
rayyan-473059366	Sinus Endoscopy - Application of Advanced GPU Volume Rendering for Virtual Endoscopy	2008	IEEE Transactions on Visualization and Computer Graphics	A. Kruger and C. Kubisch and B. Preim and G. Strauss	Excluded	10.1109/TVCG.2008.161	Not papilloedema
rayyan-473059390	SITA visual field testing in children.	2001	Journal of AAPOS : the official publication of the American Association for Pediatric Ophthalmology and Strabismus	Donahue, S P and Porter, A	Excluded		Not papilloedema
rayyan-473059407	Small cell carcinoma presenting as ocular paraneoplastic syndrome due to CRMP-5	2020	NEUROSCIENCES	Castle, G and Heath, G	Excluded	10.17712/nsj.2020.5.20200095	Not papilloedema
rayyan-473059408	Spaceflight Associated Neuro-Ocular Syndrome: New Technologies to Advance Research in a Fast Moving Field	2023	NEW SPACE-THE JOURNAL OF SPACE ENTREPRENEURSHIP AND INNOVATION	Power, EJ and Fabre, K	Excluded	10.1089/space.2021.0061	Not papilloedema
rayyan-473059309	SSRI-associated optic neuropathy	2015	Eye (Basingstoke)	Lochhead J.	Excluded	10.1038/eye.2015.119	Not papilloedema
rayyan-473059296	Surgical management of craniosynostosis in the setting of a ventricular shunt: a case series and treatment algorithm	2018	Child's Nervous System	Golinko M.S. and Atwood D.N. and Ocal E.	Excluded	10.1007/s00381-017-3648-y	Not papilloedema
rayyan-473059292	Surgical Outcomes and Postoperative Management in Spontaneous Cerebrospinal Fluid Rhinorrhea	2018	Journal of Neurological Surgery, Part B: Skull Base	Jiang Z.Y. and McLean C. and Perez C. and Barnett S. and Friedman D. and Tajudeen B.A. and Batra P.S.	Excluded	10.1055/s-0037-1606306	Not papilloedema
rayyan-473059386	Symptom outcomes following cranial vault expansion for craniosynostosis in children older than 2 years.	2009	Plastic and reconstructive surgery	Scott, Jeffrey R and Isom, Casey N and Gruss, Joseph S and Salemy, Shahram and Ellenbogen, Richard G and Avellino, Anthony and Birgfeld, Craig and Hopper, Richard A	Excluded	10.1097/PRS.0b013e31819346d1	Not papilloedema
rayyan-473059362	Textureless Macula Swelling Detection With Multiple Retinal Fundus Images	2011	IEEE Transactions on Biomedical Engineering	L. Giancardo and F. Meriaudeau and T. P. Karnowski and K. W. Tobin and E. Grisan and P. Favaro and A. Ruggeri and E. Chaum	Excluded	10.1109/TBME.2010.2095852	Not papilloedema
rayyan-473059233	The critical importance of a vascularized flap in preventing recurrence after endoscopic repair of spontaneous cerebrospinal fluid leaks and meningoencephaloceles	2022	Journal of Neurosurgery	Michael A.P. and Elbuluk O. and Tsiouris A.J. and Tabaee A. and Kacker A. and Anand V.K. and Schwartz T.H.	Excluded	10.3171/2021.7.JNS211427	Not papilloedema
rayyan-473059350	The hypertensive patient. An algorithm for treatment	1975	JAMA : the journal of the American Medical Association	Maronde R.F.	Excluded		Not papilloedema
rayyan-473059306	The role of MR imaging in investigating isolated pediatric nystagmus	2016	Pediatric Radiology	Batmanabane V. and Heon E. and Dai T. and Muthusami P. and Chen S. and Reginald A. and Radhakrishnan S. and Shroff M.	Excluded	10.1007/s00247-016-3669-9	Not papilloedema
rayyan-473059412	Toward new paradigms of seizure detection	2013	EPILEPSY & BEHAVIOR	Binder, DK and Haut, SR	Excluded	10.1016/j.yebeh.2012.10.027	Not papilloedema
rayyan-473059388	Utility of CSF pressure monitoring to identify idiopathic intracranial hypertension without papilledema in patients with chronic daily headache.	2004	Cephalalgia : an international journal of headache	Torbey, M T and Geocadin, R G and Razumovsky, A Y and Rigamonti, D and Williams, M A	Excluded		Not papilloedema
rayyan-473059289	Utility of Intracranial Pressure Monitoring for Diagnosis of Idiopathic Intracranial Hypertension in the Absence of Papilledema	2018	World Neurosurgery	Bridges K.J. and Raslan A.M.	Excluded	10.1016/j.wneu.2017.12.036	Not papilloedema
rayyan-473059248	Uveitis as an open window to systemic inflammatory diseases	2021	Journal of Clinical Medicine	El Jammal T. and Loria O. and Jamilloux Y. and Gerfaud-Valentin M. and Kodjikian L. and Seve P.	Excluded	10.3390/jcm10020281	Not papilloedema
rayyan-473059238	Validation of a multimodal algorithm for diagnosing giant cell arteritis with imaging	2022	Diagnostic and Interventional Imaging	Lecler A. and Hage R. and Charbonneau F. and Vignal C. and Sene T. and Picard H. and Leturcq T. and Zuber K. and Belange G. and Affortit A. and Sadik J.-C. and Savatovsky J. and Clavel G.	Excluded	10.1016/j.diii.2021.09.008	Not papilloedema
rayyan-473059327	Visual and anatomical outcomes of non-arteritic anterior ischemic optic neuropathy with high-dose systemic corticosteroids	2013	Graefe's Archive for Clinical and Experimental Ophthalmology	Rebolleda G. and Perez-Lopez M. and Casas-Llera P. and Contreras I. and Munoz-Negrete F.J.	Excluded	10.1007/s00417-012-1995-7	Not papilloedema
rayyan-81137228	What to do with an incidental finding of a fused sagittal suture: a modified {Delphi} study	2024	Journal of Neurosurgery: Pediatrics	{Chiang S.N.} and {Reckford J.} and {Alexander A.L.} and {Birgfeld C.B.} and {Bonfield C.M.} and {Couture D.E.} and {David L.R.} and {French B.} and {Gociman B.} and {Goldstein J.A.} and {Golinko M.S.} and {Kestle J.R.W.} and {Lee A.} and {Magge S.N.} and {Pollack I.F.} and {Rottgers S.A.} and {Runyan C.M.} and {Smyth M.D.} and {Wilkinson C.C.} and {Skolnick G.B.} and {Strahle J.M.} and {Patel K.…	Excluded	10.3171/2024.2.PEDS23521	Not papilloedema
rayyan-473059283	Yield and Costs of Evaluating Children with Cyclic Vomiting Syndrome	2018	Journal of Pediatric Gastroenterology and Nutrition	Lucia-Casadonte C.J. and Whaley K.G. and Chogle A.S.	Excluded	10.1097/MPG.0000000000001901	Not papilloedema
rayyan-473059383	[Diagnostic assessment of headache].	2012	Abklarung von Kopfschmerzen.	Schneider, D and Sturzenegger, M	Excluded	10.1024/1661-8157/a001019	Review article
rayyan-473059384	[Headache from increased cerebrospinal fluid pressure].	2012	Kopfschmerz durch Liquordrucksteigerung.	Gobel, H and Gobel, C and Heinze, A	Excluded	10.1007/s00482-012-1187-8	Review article
rayyan-473059380	[Optic disc oedema].	2015	Papilodem.	Kromann Nielsen, Marianne and Hamann, Steffen	Excluded		Review article
rayyan-473059281	Advancements in Diagnostics with Glaucomatous and Other Optic Neuropathies	2018	Current Ophthalmology Reports	Breazzano M.P. and Walker S.A. and Longmuir R.A.	Excluded	10.1007/s40135-018-0164-5	Review article
rayyan-473059435	Advances in evaluation and management of pediatric idiopathic intracranial hypertension	2008	CURRENT OPINION IN OPHTHALMOLOGY	Wolf, A and Hutcheson, KA	Excluded	10.1097/ICU.0b013e328309f1b6	Review article
rayyan-473059395	Artificial intelligence for detection of optic disc abnormalities	2020	CURRENT OPINION IN NEUROLOGY	Milea, D and Singhal, S and Najjar, RP	Excluded	10.1097/WCO.0000000000000773	Review article
rayyan-473059400	Artificial Intelligence Meets Neuro-Ophthalmology	2022	ASIA-PACIFIC JOURNAL OF OPHTHALMOLOGY	Leong, YY and Vasseneix, C and Finkelstein, MT and Milea, D and Najjar, RP	Excluded	10.1097/APO.0000000000000512	Review article
rayyan-473059225	Artificial Intelligence shaping the future of neurology practice	2021	Medical Journal Armed Forces India	Vinny P.W. and Vishnu V.Y. and Padma Srivastava M.V.	Excluded	10.1016/j.mjafi.2021.06.003	Review article
rayyan-473059291	Bariatric surgery as a treatment for pseudotumor cerebri: Case study and narrative review of the literature	2018	Sao Paulo Medical Journal	Cazzo E. and Gestic M.A. and Utrini M.P. and Mendonca Chaim F.D. and Mendonca Chaim F.H. and Candido E.C. and da Silveira Jarolavsky L.B. and de Almeida A.M.N. and Pareja J.C. and Chaim E.A.	Excluded	10.1590/1516-3180.2016.0305060117	Review article
rayyan-473059313	Benign intracranial hypertension in pregnancy -literature review	2015	BJOG: An International Journal of Obstetrics and Gynaecology	Dutta D. and Ofinran O.	Excluded	10.1111/14710528.13383	Review article
rayyan-473059398	Deep Learning for Retinal Image Quality Assessment of Optic Nerve Head Disorders	2021	ASIA-PACIFIC JOURNAL OF OPHTHALMOLOGY	Chan, EJJ and Najjar, RP and Tang, ZQ and Milea, D	Excluded	10.1097/APO.0000000000000404	Review article
rayyan-473059220	Diagnosis of Optic Disc Oedema: Fundus Features, Ocular Imaging Findings, and Artificial Intelligence	2023	Neuro-Ophthalmology	Bouthour W. and Biousse V. and Newman N.J.	Excluded	10.1080/01658107.2023.2176522	Review article
rayyan-473059416	Diagnosis of orbital mass lesions: clinical, radiological, and pathological recommendations	2019	SURVEY OF OPHTHALMOLOGY	Mombaerts, I and Ramberg, I and Coupland, SE and Heegaard, S	Excluded	10.1016/j.survophthal.2019.06.006	Review article
rayyan-81137233	Diagnostic dilemma of papilledema and pseudopapilledema	2024	International Ophthalmology	{El-Gendy R.S.} and {El-Hamid A.S.A.} and {Galhom A.E.-S.A.} and {Hassan N.A.} and {Ghoneim E.M.}	Excluded	10.1007/s10792-024-03215-5	Review article
rayyan-473059418	Diagnostic Error in Neuro-ophthalmology: Avenues to Improve	2022	CURRENT NEUROLOGY AND NEUROSCIENCE REPORTS	Muro-Fuentes, EA and Stunkel, L	Excluded	10.1007/s11910-022-01189-4	Review article
rayyan-473059301	Efficacy, complications and cost of surgical interventions for idiopathic intracranial hypertension: a systematic review of the literature	2017	Acta Neurochirurgica	Kalyvas A.V. and Hughes M. and Koutsarnakis C. and Moris D. and Liakos F. and Sakas D.E. and Stranjalis G. and Fouyas I.	Excluded	10.1007/s00701-016-3010-2	Review article
rayyan-473059341	Idiopathic Intracranial Hypertension	2007	Ophthalmology	Shah V.A. and Fung S. and Shahbaz R. and Taktakishvili O. and Wall M. and Lee A.G.	Excluded	10.1016/j.ophtha.2006.08.034	Review article
rayyan-473059347	Idiopathic intracranial hypertension (Pseudotumor cerebri): A reappraisal	2001	Neurologist	Digre K.B. and Corbett J.J.	Excluded	10.1097/00127893-200101000-00002	Review article
rayyan-473059422	Idiopathic Intracranial Hypertension in Children: A Review and Algorithm	2010	PEDIATRIC NEUROLOGY	Standridge, SM	Excluded	10.1016/j.pediatrneurol.2010.08.001	Review article
rayyan-473059419	Imaging of the optic nerve: technological advances and future prospects	2022	LANCET NEUROLOGY	Biousse, V and Danesh-Meyer, HV and Saindane, AM and Lamirel, C and Newman, NJ	Excluded	10.1016/S1474-4422(22)00173-9	Review article
rayyan-473059373	Management of Idiopathic Intracranial Hypertension During the COVID-19 Pandemic.	2021	Reviews on recent clinical trials	Elnahry, Ayman G and Elnahry, Gehad A	Excluded	10.2174/1574887115666200917111413	Review article
rayyan-473059339	Management of post-tubercular hydrocephalus	2011	Child's Nervous System	Tandon V. and Mahapatra A.K.	Excluded	10.1007/s00381-011-1482-1	Review article
rayyan-473059304	Neuro-ophthalmic emergencies	2017	Journal Europeen des Urgences et de Reanimation	Caignard A. and Leruez S. and Milea D.	Excluded	10.1016/j.jeurea.2017.04.006	Review article
rayyan-473059369	Neuro-ophthalmic imaging and visual assessment technology for spaceflight associated neuro-ocular syndrome (SANS).	2022	Survey of ophthalmology	Ong, Joshua and Tavakkoli, Alireza and Strangman, Gary and Zaman, Nasif and Kamran, Sharif Amit and Zhang, Quan and Ivkovic, Vladimir and Lee, Andrew G	Excluded	10.1016/j.survophthal.2022.04.004	Review article
rayyan-473059235	Neuro-Ophthalmic Literature Review	2022	Neuro-Ophthalmology	Bellows D.A. and Chan N.C.Y. and Chen J.J. and Cheng H.-C. and MacIntosh P.W. and Vaphiades M.S. and Zhang X.	Excluded	10.1080/01658107.2022.2082199	Review article
rayyan-473059427	Novel advances in monitoring and therapeutic approaches in idiopathic intracranial hypertension	2019	CURRENT OPINION IN NEUROLOGY	Mitchell, JL and Mollan, SP and Vijay, V and Sinclair, AJ	Excluded	10.1097/WCO.0000000000000690	Review article
rayyan-473059231	Ophthalmic imaging for the diagnosis and monitoring of glaucoma: A review	2022	Clinical and Experimental Ophthalmology	Yuksel Elgin C. and Chen D. and Al-Aswad L.A.	Excluded	10.1111/ceo.14044	Review article
rayyan-473059320	Optic nerve sheath fenestration: Indications, techniques, mechanisms and, results	2014	International Ophthalmology Clinics	Mudumbai R.C.	Excluded	10.1097/IIO.0000000000000008	Review article
rayyan-473059230	Papilledema: A review of etiology, pathophysiology, diagnosis, and management	2022	Survey of Ophthalmology	Xie J.S. and Donaldson L. and Margolin E.	Excluded	10.1016/j.survophthal.2021.11.007	Review article
rayyan-473059284	Pediatric papilledema: Review and a clinical care algorithm	2018	International Ophthalmology Clinics	Heidary G.	Excluded	10.1097/IIO.0000000000000242	Review article
rayyan-81137240	Peripapillary fluid: {Obvious} and not so obvious!	2024	Survey of Ophthalmology	{Arora S.} and {Zur D.} and {Iovino C.} and {Chhablani J.}	Excluded	10.1016/j.survophthal.2023.11.004	Review article
rayyan-473059377	POEMS syndrome: 2017 Update on diagnosis, risk stratification, and management.	2017	American journal of hematology	Dispenzieri, Angela	Excluded	10.1002/ajh.24802	Review article
rayyan-473059328	Polyneuropathy, organomegaly, endocrinopathy, monoclonal gammopathy and skin changes (Crow-Fukase) syndrome: Diagnostic criteria and treatment perspectives	2013	Clinical and Experimental Neuroimmunology	Misawa S. and Kuwabara S.	Excluded	10.1111/cen3.12052	Review article
rayyan-473059348	Raised intracranial pressure - An ICU headache	2001	Southern African Journal of Critical Care	Reed A. and Welsh D.	Excluded		Review article
rayyan-473059396	Significance of Artificial Intelligence in ophthalmology: Review Article	2021	ANNALS OF MEDICAL AND HEALTH SCIENCES RESEARCH	Kedar, KB and Nannaware, SK and Sathavane, GV and Saoji, C and Patil, P	Excluded		Review article
rayyan-473059378	The diagnostic challenge of evaluating papilledema in the pediatric patient.	2017	Taiwan journal of ophthalmology	McCafferty, Brandon and McClelland, Collin M and Lee, Michael S	Excluded	10.4103/tjo.tjo_17_17	Review article
rayyan-473059299	The use of optical coherence tomography in neuro-ophthalmology	2017	Current Opinion in Ophthalmology	Chan N.C.Y. and Chan C.K.M.	Excluded	10.1097/ICU.0000000000000418	Review article
rayyan-81137237	Through the eyes into the brain, using artificial intelligenc	2023	Annals of the Academy of Medicine Singapore	{Sathianvichitr K.} and {Lamoureux O.} and {Nakada S.} and {Tang Z.} and {Schmetterer L.} and {Chen C.} and {Cheung C.Y.} and {Najjar R.P.} and {Milea D.}	Excluded	10.47102/annals-acadmedsg.2022369	Review article
rayyan-473059314	Update on the surgical management of idiopathic intracranial hypertension	2014	Current Neurology and Neuroscience Reports	Mukherjee N. and Bhatti M.T.	Excluded	10.1007/s11910-014-0438-8	Review article
rayyan-81137197	Artificial intelligence-enabled ophthalmoscopy for papilledema: a systematic review protocol	2024	INTERNATIONAL JOURNAL OF SURGERY PROTOCOLS	Rambabu, L and Smith, BG and Tumpa, S and Kohler, K and Kolias, AG and Hutchinson, PJ and Bashford, T and Consortium, E	Excluded	10.1097/SP9.0000000000000016	Study protocol
rayyan-81137188	{A2PAN}: {Anatomy}-{Aware} {Probe} {Attention} {Network} for {OCT} {Multi}-{Label} {Fluid} {Categorization} - 2023 {IEEE} {Smart} {World} {Congress} ({SWC})	2023		{Q. Wu} and {R. Dan} and {S. Yang} and {L. Tu} and {X. Ji} and {X. Chen} and {S. Wang} and {X. Ye} and {Y. Wang}	Excluded	10.1109/SWC57546.2023.10448801	Conference abstract
rayyan-81137225	{AI} in {Neuro}-{Ophthalmology}: {Current} {Practice} and {Future} {Opportunities}	2024	Journal of Neuro-Ophthalmology	{Kenney R.C.} and {Requarth T.W.} and {Jack A.I.} and {Hyman S.W.} and {Galetta S.L.} and {Grossman S.N.}	Excluded	10.1097/WNO.0000000000002205	Review article
rayyan-81137186	{ConPro}: {Learning} {Severity} {Representation} for {Medical} {Images} using {Contrastive} {Learning} and {Preference} {Optimization} - 2024 {IEEE}/{CVF} {Conference} on {Computer} {Vision} and {Pattern} {Recognition} {Workshops} ({CVPRW})	2024		{H. Nguyen} and {H. Nguyen} and {M. Chang} and {H. Pham} and {S. Narayanan} and {M. Pazzani}	Excluded	10.1109/CVPRW63382.2024.00517	Conference abstract
rayyan-81137189	{IoT}-{Based} {Federated} {Learning} {Model} for {Hypertensive} {Retinopathy} {Lesions} {Classification}	2023	IEEE Transactions on Computational Social Systems	{M. Soni} and {N. K. Singh} and {P. Das} and {M. Shabaz} and {P. K. Shukla} and {P. Sarkar} and {S. Singh} and {I. Keshta} and {A. Rizwan}	Excluded	10.1109/TCSS.2022.3213507	Not papilloedema
rayyan-81137224	{RWC} {Update}: {Two} {Dropped} {IOLs}, {One} {Rigid} {IOL} in {Sulcus} and {Choroidal} {Detachment}; {Is} {AI} {Ready} for the {Clinical} {Retina} {Practice}?; {Pseudopapilledema} {From} {Leukemic} {Optic} {Nerve} {Infiltration}	2024	Ophthalmic surgery, lasers \& imaging retina	{Kuppermann B.D.} and {Sharma A.} and {Wu L.} and {Bloom S.} and {Stanga P.} and {Khaqan H.A.} and {Schmidt-Erfurth U.} and {Sevgi M.} and {Keane P.A.} and {Mirajkar A.} and {Nagpal M.} and {Rezaei K.A.}	Excluded	10.3928/23258160-20240819-01	Not papilloedema
rayyan-81137182	A {Comparative} {Analysis} of {Deep} {Learning} {Models} for {Power} {Quality} {Disturbance} {Classification} - 2023 {IEEE} {World} {AI} {IoT} {Congress} ({AIIoT})	2023		{S. U. Khan} and {M. Mynuddin} and {D. M. A. Ahad} and {M. I. Hossain} and {M. J. Islam} and {M. F. Kabir}	Excluded	10.1109/AIIoT58121.2023.10174320	Conference abstract
rayyan-81137274	A {Deep} {Learning} {Approach} for {Accurate} {Discrimination} {Between} {Optic} {Disc} {Drusen} and {Papilledema} on {Fundus} {Photographs}.	2024	Journal of neuro-ophthalmology : the official journal of the North American Neuro-Ophthalmology Society	Sathianvichitr, Kanchalika and Najjar, Raymond P and Zhiqun, Tang and Fraser, J Alexander and Yau, Christine W L and Girard, Michael J A and Costello, Fiona and Lin, Mung Y and Lagreze, Wolf A and Vignal-Clermont, Catherine and Fraser, Clare L and Hamann, Steffen and Newman, Nancy J and Biousse, Valerie and Milea, Dan	Excluded	10.1097/WNO.0000000000002223	Duplicate
rayyan-81137251	A {Deep} {Learning} {System} for {Automated} {Quality} {Evaluation} of {Optic} {Disc} {Photographs} in {Neuro}-{Ophthalmic} {Disorders}	2023	Diagnostics	{Chan E.} and {Tang Z.} and {Najjar R.P.} and {Narayanaswamy A.} and {Sathianvichitr K.} and {Newman N.J.} and {Biousse V.} and {Milea D.}	Excluded	10.3390/diagnostics13010160	Duplicate
rayyan-81137213	A comprehensive computer-aided system for an early-stage diagnosis and classification of diabetic macular edema	2023	JOURNAL OF KING SAUD UNIVERSITY-COMPUTER AND INFORMATION SCIENCES	Zubair, M and Umair, M and Naqvi, RA and Hussain, D and Owais, M and Werghi, N	Excluded	10.1016/j.jksuci.2023.101719	Not papilloedema
rayyan-81137247	Advantages and {Pitfalls} of the {Use} of {Optical} {Coherence} {Tomography} for {Papilledema}	2024	Current Neurology and Neuroscience Reports	{Costello F.} and {Hamann S.}	Excluded	10.1007/s11910-023-01327-6	Review article
rayyan-81137261	Artificial {Intelligence} for {Classification} of the {Cause} of {Retinal} {Hemorrhages} in {Fundus} {Photos}	2023	Investigative Ophthalmology and Visual Science	{Khosravi P.} and {Huck N.A.} and {Hunter S.} and {Danza C.N.} and {Yang C.D.} and {He J.} and {Choi S.} and {Gore R.} and {Forbes B.J.} and {Kim S.Y.} and {Dai S.} and {Levin A.V.} and {Binenbaum G.} and {Chang P.D.} and {Suh D.W.}	Excluded		Not papilloedema
rayyan-81137265	Artificial {Intelligence} for {Personalised} {Ophthalmology} {Residency} {Training}	2023	Journal of Clinical Medicine	{Muntean G.A.} and {Groza A.} and {Marginean A.} and {Slavescu R.R.} and {Steiu M.G.} and {Muntean V.} and {Nicoara S.D.}	Excluded	10.3390/jcm12051825	Not papilloedema
rayyan-81137258	Artificial {Intelligence}-{Based} {ChatGPT} {Responses} for {Patient} {Questions} on {Optic} {Disc} {Drusen}	2023	Ophthalmology and Therapy	{Potapenko I.} and {Malmqvist L.} and {Subhi Y.} and {Hamann S.}	Excluded	10.1007/s40123-023-00800-2	Not papilloedema
rayyan-81137273	Breaking the barriers: {Methodology} of implementation of a non-mydriatic ocular fundus camera in an emergency department.	2024	Survey of ophthalmology	Berman, Gabriele and Pendley, Andrew M and Wright, David W and Silverman, Rachel and Kelley, Chris and Duran, Mariana Rodriguez and Soto, Mariam Torres and Shanmugam, Nithya and Keadey, Matthew and Newman, Nancy J and Biousse, Valerie	Excluded	10.1016/j.survophthal.2024.09.012	Not artifical intelligence
rayyan-81137259	Central retinal vein and artery occlusion associated with sildenafil: a case report and review of the literature	2023	Journal of Medical Case Reports	{Torkashvand A.} and {Anvari P.} and {Ketabi S.} and {Asadi Khameneh E.}	Excluded	10.1186/s13256-023-04104-8	Case report
rayyan-81137184	Classification of {EYE} {Diseases} {Using} {Multi}-{Model} {CNN} - 2023 {IEEE} 4th {Annual} {Flagship} {India} {Council} {International} {Subsections} {Conference} ({INDISCON})	2023		{K. S} and {J. C. G} and {B. M. S} and {D. Jose}	Excluded	10.1109/INDISCON58499.2023.10269949	Conference abstract
rayyan-81137207	Classifying {Papilledema} {Using} {Machine} {Learning} - {Modernizing} {Frisen} {Grading}	2023	NEUROLOGY	Branco, J and Wang, JK and Elze, T and Garvin, M and Szanto, D and Kardon, R and Pasquale, L and Kupersmith, M	Excluded	10.1212/WNL.0000000000202204	Duplicate
rayyan-81137179	Conjunctivitis {Eye} {Detection} {Using} {Deep} {Learning} - {A} {Survey} - 2024 3rd {International} {Conference} for {Innovation} in {Technology} ({INOCON})	2024		{M. S. Vengurlekar} and {M. Toufeeq Nadaf} and {N. N. Fernandes} and {K. M. Chaman Kumar} and {P. R. Shetgaonkar}	Excluded	10.1109/INOCON60754.2024.10512184	Conference abstract
rayyan-81137181	Deep {Learning} {Based} {Power} {Quality} {Disturbance} {Recognition} using {Residual} {Network} in {Smart} {Grid} - 2023 3rd {International} {Conference} on {Electrical}, {Computer}, {Communications} and {Mechatronics} {Engineering} ({ICECCME})	2023		{S. U. Khan} and {M. Mynuddin} and {M. A. Islam} and {M. Iqbal Hossain} and {D. M. Abdul Ahad} and {M. S. Tanvir}	Excluded	10.1109/ICECCME57830.2023.10253286	Conference abstract
rayyan-81137214	Deep {Learning} {Method} for the {Detection} of {Papilledema} on non-mydriatic {Fundus} {Photographs} in the {Emergency} {Department}	2024	KLINISCHE MONATSBLATTER FUR AUGENHEILKUNDE	{[Anonymous]}	Excluded	10.1055/a-2330-3356	Review article
rayyan-81137268	Deep {Learning} {System} {Outperforms} {Clinicians} in {Identifying} {Optic} {Disc} {Abnormalities}	2023	Journal of Neuro-Ophthalmology	{Vasseneix C.} and {Nusinovici S.} and {Xu X.} and {Hwang J.-M.} and {Hamann S.} and {Chen J.J.} and {Loo J.L.} and {Milea L.} and {Tan K.B.K.} and {Ting D.S.W.} and {Liu Y.} and {Newman N.J.} and {Biousse V.} and {Wong T.Y.} and {Milea D.} and {Najjar R.P.} and {Gohier P.} and {Miller N.} and {Vanikieti K.} and {La Morgia C.} and {Rougier M.-B.} and {Ambika S.} and {Fonseca P.} and {Lagreze W.A.…	Excluded	10.1097/WNO.0000000000001800	Duplicate
rayyan-81137203	Deep {Learning}-{Based} {Automated} {Detection} and {Grading} of {Papilledema} {From} {OCT} {Images}: {A} {Promising} {Approach} for {Improved} {Clinical} {Diagnosis} and {Management}	2024	INTERNATIONAL JOURNAL OF IMAGING SYSTEMS AND TECHNOLOGY	Salaheldin, AM and Wahed, MA and Talaat, M and Saleh, N	Excluded	10.1002/ima.23133	Not ophthalmoscopy
rayyan-81137192	Deep learning-based optic disc classification is affected by optic-disc tilt	2024	SCIENTIFIC REPORTS	Nam, Y and Kim, J and Kim, K and Park, KA and Kang, M and Cho, BH and Oh, SY and Kee, C and Han, J and Lee, GI and Kang, MC and Lee, D and Choi, Y and Yun, HJ and Park, H and Kim, J and Cho, SJ and Chang, D	Excluded	10.1038/s41598-023-50256-4	Not papilloedema
rayyan-81137275	Diagnosis and treatment of disorders of intracranial pressure: consensus statement of the {Spanish} {Society} of {Neurology}'s {Headache} {Study} {Group}.	2024	Neurologia	Garcia-Ull, J and Gonzalez-Garcia, N and Torres-Ferrus, M and Garcia-Azorin, D and Molina-Martinez, I F J and Beltran-Blasco, I and Santos-Lasaosa, S and Latorre, G and Gago-Veiga, A B and Lainez, J M and Porta-Etessam, J and Nieves-Castellanos, C and Minguez-Olaondo, A and Lopez-Bravo, A and Quintas, S and Morollon, N and Diaz-Insa, S and Belvis, R and Irimia, P	Excluded	10.1016/j.nrleng.2024.02.009	Not artifical intelligence
rayyan-81137298	Discriminating {Between} {Papilledema} and {Optic} {Disc} {Drusen} {Using} {3D} {Structural} {Analysis} of the {Optic} {Nerve} {Head}.	2023	Neurology	Girard, Michael J A and Panda, Satish and Tun, Tin Aung and Wibroe, Elisabeth A and Najjar, Raymond P and Aung, Tin and Thiery, Alexandre H and Hamann, Steffen and Fraser, Clare and Milea, Dan	Excluded	10.1212/WNL.0000000000201350	Not ophthalmoscopy
rayyan-81137196	Discriminating {Healthy} {Optic} {Discs} and {Visible} {Optic} {Disc} {Drusen} on {Fundus} {Autofluorescence} and {Color} {Fundus} {Photography} {Using} {Deep} {Learning}-{A} {Pilot} {Study}	2023	JOURNAL OF CLINICAL MEDICINE	Diener, R and Lauermann, JL and Eter, N and Treder, M	Excluded	10.3390/jcm12051951	Not papilloedema
rayyan-81137232	Distinguishing {Papilledema} from {Pseudopapilledema} in {Children}	2024	Advances in Ophthalmology and Optometry	{Matsunaga K.} and {Chang M.}	Excluded	10.1016/j.yaoo.2024.02.009	Not ophthalmoscopy
rayyan-81137250	Drug-{Induced} {Uveitis} {Related} to {Checkpoint} {Inhibitors} and {MAP}-kinase {Inhibitors}	2024	Ophthalmology	{Thibault T.} and {Ben Ghezala I.} and {Freppel R.} and {Rajillah A.} and {Boulay C.} and {Brunel P.} and {Atzenhoffer M.} and {Auvens C.} and {Devilliers H.} and {Grandvuillemin A.}	Excluded	10.1016/j.ophtha.2023.10.004	Not papilloedema
rayyan-81137246	Evaluation of {Peripapillary} and {Macular} {Optical} {Coherence} {Tomography} {Angiography} {Characteristics} in {Different} {Stages} of {Papilledema}	2024	Journal of Neuro-Ophthalmology	{Pahuja A.} and {Dhiman R.} and {Aggarwal V.} and {Aalok S.P.} and {Saxena R.}	Excluded	10.1097/WNO.0000000000001908	Not ophthalmoscopy
rayyan-81137223	Exploring the {Potential} of {Code}-{Free} {Custom} {GPTs} in {Ophthalmology}: {An} {Early} {Analysis} of {GPT} {Store} and {User}-{Creator} {Guidance}	2024	Ophthalmology and Therapy	{Aykut A.} and {Sezenoz A.S.}	Excluded	10.1007/s40123-024-01014-w	Not ophthalmoscopy
rayyan-81137219	From {Pseudotumor} {Cerebri} to {Neurobrucellosis}: {A} {Journey} {With} {Several} {Lessons}	2024	CUREUS JOURNAL OF MEDICAL SCIENCE	AL Aamri, M and Mathew, V and Iqbal, S and AL Mukhaini, S	Excluded	10.7759/cureus.57496	Not papilloedema
rayyan-81137264	How {I} {Diagnose} {Rosai}-{Dorfman} {Disease}	2023	American Journal of Clinical Pathology	{Ravindran A.} and {Rech K.L.}	Excluded	10.1093/ajcp/aqad047	Not papilloedema
rayyan-81137253	Idiopathic intracranial hypertension: {Expanding} our understanding	2023	Current Opinion in Neurology	{Markey K.} and {Hutchcroft C.} and {Emsley H.}	Excluded	10.1097/WCO.0000000000001209	Review article
rayyan-81137234	Innovative strategies for the surveillance, prevention, and management of pediatric infections applied to low-income settings	2024	Expert Review of Anti-Infective Therapy	{Torres-Fernandez D.} and {Dalsuco J.} and {Bramugy J.} and {Bassat Q.} and {Varo R.}	Excluded	10.1080/14787210.2024.2354839	Not papilloedema
rayyan-81137220	Intracranial {Pressure} {Patterns} in {Children} with {Sagittal} {Craniosynostosis}	2024	PLASTIC AND RECONSTRUCTIVE SURGERY	Kalmar, CL and Malphrus, EL and Blum, JD and Kosyk, MS and Zapatero, ZD and Heuer, GG and Bartlett, SP and Taylor, JA and Lang, SS and Swanson, JW	Excluded	10.1097/PRS.0000000000010797	Not papilloedema
rayyan-81137229	Is {There} {Evidence} for the ({Sole}) {Use} of {Third} {Ventriculostomy} in the {Treatment} of {Idiopathic} {Intracranial} {Hypertension}: {A} {Literature} {Review}	2024	World Neurosurgery	{Naidoo D.}	Excluded	10.1016/j.wneu.2024.07.021	Review article
rayyan-81137222	Late-{Presenting} {Sagittal} {Craniosynostosis}: {An} {Update} to a {Standardized} {Treatment} {Protocol}	2023	PLASTIC AND RECONSTRUCTIVE SURGERY	Beiriger, JW and Bruce, MK and Mak, A and Zhang, CS and Kueper, J and Irgebay, Z and Smetona, J and Pfaff, M and Bykowski, M and Losee, JE and Goldstein, JA	Excluded	10.1097/PRS.0000000000010485	Not papilloedema
rayyan-81137185	Macula {Swelling} {Detection} using {Retinal} {Fundus} {Images} - 2023 {IEEE} {International} {Conference} on {Imaging} {Systems} and {Techniques} ({IST})	2023		{R. M. Khan} and {F. S. Ali Khan} and {F. Khan} and {R. Hassan}	Excluded	10.1109/IST59124.2023.10355695	Conference abstract
rayyan-81137239	Multimodal imaging of optic nerve head abnormalities in high myopia	2024	Frontiers in Neurology	{Hu R.} and {Wu Q.} and {Yi Z.} and {Chen C.}	Excluded	10.3389/fneur.2024.1366593	Review article
rayyan-81137248	Near-infrared fundus imaging diagnostics device based on deep learning classification and infrared thermography in ophthalmology	2024	Journal of Radiation Research and Applied Sciences	{Peng Z.} and {Li Z.} and {Yin C.} and {Li R.} and {He C.}	Excluded	10.1016/j.jrras.2024.100846	Not ophthalmoscopy
rayyan-81137269	Ocular {Deformations} in {Spaceflight}-{Associated} {Neuro}-{Ocular} {Syndrome} and {Idiopathic} {Intracranial} {Hypertension}	2023	Investigative Ophthalmology and Visual Science	{Sibony P.A.} and {Laurie S.S.} and {Ferguson C.R.} and {Pardon L.P.} and {Young M.} and {Rohlf F.J.} and {MacIas B.R.}	Excluded	10.1167/iovs.64.3.32	Not artifical intelligence
rayyan-81137266	Prevalence of {Elevated} {Intracranial} {Pressure} in {Alexander} {Disease}	2023	Neurology	{Joung J.} and {Sollee J.} and {Gallison K.} and {Cooper H.} and {Faig W.} and {McClung H.} and {Drum E.} and {Narula S.} and {Liu G.} and {Avery R.} and {Vossough A.} and {Waldman A.}	Excluded	10.1212/WNL.0000000000204001	Not artifical intelligence
rayyan-81137256	Prominent cerebral veins on susceptibility-weighted angiography in acute meningoencephalitis	2023	Brain and Behavior	{Jung Y.H.} and {Park M.} and {Joo B.} and {Suh S.H.} and {Lee K.-Y.} and {Ahn S.J.}	Excluded	10.1002/brb3.3255	Not papilloedema
rayyan-81137183	Pseudopapilledema {Diagnosis} {Based} on a {Hybrid} {Approach} {Using} {Deep} {Transfer} {Learning} - 2023 7th {International} {Symposium} on {Multidisciplinary} {Studies} and {Innovative} {Technologies} ({ISMSIT})	2023		{A. Al-azzawi} and {S. Al-jumaili} and {A. D. Duru} and {O. Bayat} and {S. Kurnaz} and {O. N. U√ßan}	Excluded	10.1109/ISMSIT58785.2023.10304843	Conference abstract
rayyan-81137262	Quantification of optic disc margin clarity affords automated detection of papilledema	2023	Investigative Ophthalmology and Visual Science	{Chong P.} and {Fowler W.C.} and {Enzenauer R.}	Excluded		Conference abstract
rayyan-81137235	Reliable segmentation of multiple lesions from medical images	2024	Medical Physics	{Wang M.} and {Yu K.} and {Tan Z.} and {Zou K.} and {Goh R.S.M.} and {Fu H.}	Excluded	10.1002/mp.17244	Not papilloedema
rayyan-81137208	Residual {Attention} {Network} for distinction between visible optic disc drusen and healthy optic discs	2024	OPTICS AND LASERS IN ENGINEERING	Nowomiejska, K and Powroznik, P and Skublewska-Paszkowska, M and Adamczyk, K and Concilio, M and Sereikaite, L and Zemaitiene, R and Toro, MD and Rejdak, R	Excluded	10.1016/j.optlaseng.2024.108056	Not papilloedema
rayyan-81137281	Response to '{Deep} learning in ophthalmic ultrasound to enable further insights in {Spaceflight} {Associated} {Neuro}-{Ocular} {Syndrome} ({SANS})'.	2024	Eye (London, England)	Feng, Li and Zhang, Yanzhu and Wei, Wei and Qiu, Hui and Shi, Mingyu	Excluded	10.1038/s41433-023-02878-1	Not ophthalmoscopy
rayyan-81137263	Retinal {Hemorrhage} {Labeling}: {Implications} for {Machine} {Learning} {Study} {Design}	2023	Investigative Ophthalmology and Visual Science	{Danza C.N.} and {Khosravi P.} and {Gore R.} and {He J.} and {Choi S.} and {Yang C.D.} and {Hunter S.} and {Huck N.A.} and {Kim S.Y.} and {Forbes B.J.} and {Dai S.} and {Levin A.V.} and {Binenbaum G.} and {Chang P.D.} and {Suh D.W.}	Excluded		Not papilloedema
rayyan-81137187	Sparse {Overcomplete} {Representation} {Fault} {Location} {Model} in {Distribution} {Networks} and {Efficient} {Solution} {Using} {FastLaplace} {Bayesian}	2024	IEEE Transactions on Instrumentation and Measurement	{H. T. Shan} and {Q. H. Wu} and {C. T. Li} and {L. L. Zhang}	Excluded	10.1109/TIM.2024.3381302	Not papilloedema
rayyan-81137238	Still an {Unsolved} {Question}: {The} {Place} of {Cranial} {Magnetic} {Resonance} {Imaging} in {Acute} {Acquired} {Concomitant} {Esotropia}	2024	Children	{Mittendorf L.} and {Bernhard M.K.} and {Sterker I.} and {Kiess W.} and {Gburek-Augustat J.} and {Merkenschlager A.}	Excluded	10.3390/children11050519	Not ophthalmoscopy
rayyan-81137255	The {Result} of the {Treatment} of {Optic} {Nerve} {Edema} after {COVID}-19	2023	Oftalmologiya	{Ioileva E.E.} and {Safonenko A.Yu.} and {Otyrba A.O.} and {Loban E.S.}	Excluded	10.18008/1816-5095-2023-2-347-351	Not artifical intelligence
rayyan-81137236	The eye as a window to the brain	2023	Annals of the Academy of Medicine Singapore	{Pless M.L.}	Excluded	10.47102/annals-acadmedsg.202317	Editorial article
rayyan-81137200	The use of artificial intelligence in detecting papilledema from fundus photographs	2023	TAIWAN JOURNAL OF OPHTHALMOLOGY	Anandi, L and Budihardja, BM and Anggraini, E and Badjrai, RA and Nusanti, S	Excluded	10.4103/tjo.TJO-D-22-00178	Review article
rayyan-81137249	Visualization of {Optic} {Nerve} {Structural} {Patterns} in {Papilledema} {Using} {Deep} {Learning} {Variational} {Autoencoders}	2024	Translational Vision Science and Technology	{Wang J.-K.} and {Linton E.F.} and {Johnson B.A.} and {Kupersmith M.J.} and {Garvin M.K.} and {Kardon R.H.}	Excluded	10.1167/tvst.13.1.13	Not ophthalmoscopy
